# Supplementary material for: Residual-aware health prediction of power transformers via spatiotemporal graph neural networks
Source: PLoS One. 2025 Nov 10;20(11):e0332381. doi: 10.1371/journal.pone.0332381 (PMC12599914; doi:10.1371/journal.pone.0332381)
Supplement: S2 Dataset — The minimal anonymized dataset used for validating transformer state forecasting and anomaly detection results, including five key subsystems and their associated sensor time series. (CSV) [file pone.0332381.s002.csv]

Winding_Temperature	Core_Temperature	Load_Current	Active_Power	Cooler_Status	Tap_Changer_Position	Partial_Discharge	Oil_Level	Ambient_Temperature	Core_Flux	Voltage_Input	Voltage_Output	Fan_Status	Humidity_Level	Pressure_Relief_Valve	Bushing_Temperature	Oil_Pump_Status	Gas_Accumulation	anomaly_label
0.4967141530112327	-0.13826430117118466	0.6476885381006925	1.5230298564080254	-0.23415337472333597	-0.23413695694918055	1.5792128155073915	0.7674347291529088	-0.4694743859349521	0.5425600435859647	-0.46341769281246226	-0.46572975357025687	0.24196227156603412	-1.913280244657798	-1.7249178325130328	-0.5622875292409727	-1.0128311203344238	0.3142473325952739	0
-0.9080240755212109	-1.4123037013352915	1.465648768921554	-0.22577630048653566	0.06752820468792384	-1.4247481862134568	-0.5443827245251827	0.11092258970986608	-1.1509935774223028	0.37569801834567196	-0.600638689918805	-0.2916937497932768	-0.6017066122293969	1.8522781845089378	-0.013497224737933921	-1.0577109289559004	0.822544912103189	-1.2208436499710222	0
0.2088635950047554	-1.9596701238797756	-1.3281860488984305	0.19686123586912352	0.7384665799954104	0.1713682811899705	-0.11564828238824053	-0.3011036955892888	-1.4785219903674274	-0.7198442083947086	-0.4606387709597875	1.0571222262189157	0.3436182895684614	-1.763040155362734	0.324083969394795	-0.38508228041631654	-0.6769220003059587	0.6116762888408679	0
1.030999522495951	0.9312801191161986	-0.8392175232226385	-0.3092123758512146	0.33126343140356396	0.9755451271223592	-0.47917423784528995	-0.18565897666381712	-1.1063349740060282	-1.1962066240806708	0.812525822394198	1.356240028570823	-0.07201012158033385	1.0035328978920242	0.36163602504763415	-0.6451197546051243	0.36139560550841393	1.5380365664659692	0
-0.03582603910995154	1.5646436558140062	-2.6197451040897444	0.8219025043752238	0.08704706823817122	-0.29900735046586746	0.0917607765355023	-1.9875689146008928	-0.21967188783751193	0.3571125715117464	1.477894044741516	-0.5182702182736474	-0.8084936028931876	-0.5017570435845365	0.9154021177020741	0.32875110965968446	-0.5297602037670388	0.5132674331133561	0
0.09707754934804039	0.9686449905328892	-0.7020530938773524	-0.3276621465977682	-0.39210815313215763	-1.4635149481321186	0.29612027706457605	0.26105527217988933	0.00511345664246089	-0.23458713337514692	-1.4153707420504142	-0.42064532276535904	-0.3427145165267695	-0.8022772692216189	-0.16128571166600914	0.4040508568145384	1.8861859012105302	0.17457781283183896	0
0.25755039072276437	-0.07444591576616721	-1.9187712152990415	-0.026513875449216878	0.06023020994102644	2.463242112485286	-0.19236096478112252	0.30154734233361247	-0.03471176970524331	-1.168678037619532	1.1428228145150205	0.7519330326867741	0.7910319470430469	-0.9093874547947389	1.4027943109360992	-1.4018510627922809	0.5868570938002703	2.1904556258099785	0
-0.9905363251306883	-0.5662977296027719	0.09965136508764122	-0.5034756541161992	-1.5506634310661327	0.06856297480602733	-1.0623037137261049	0.4735924306351816	-0.9194242342338032	1.5499344050175394	-0.7832532923362371	-0.3220615162056756	0.8135172173696698	-1.2308643164339552	0.22745993460412942	1.307142754282428	-1.6074832345612275	0.1846338585323042	0
0.25988279424842353	0.7818228717773104	-1.236950710878082	-1.3204566130842763	0.5219415656168976	0.29698467323318606	0.25049285034587654	0.3464482094969757	-0.6800247215784908	0.23225369716100355	0.29307247329868125	-0.7143514180263678	1.8657745111447566	0.4738329209117875	-1.1913034972026486	0.6565536086338297	-0.9746816702273214	0.787084603742452	0
1.158595579007404	-0.8206823183517105	0.9633761292443218	0.4127809269364983	0.82206015999449	1.8967929826539474	-0.2453881160028705	-0.7537361643574896	-0.8895144296255233	-0.8158102849654383	-0.0771017094141042	0.3411519748166439	0.27669079933001905	0.8271832490360238	0.01300189187790702	1.4535340771573169	-0.2646568332379561	2.720169166589619	0
0.6256673477650062	-0.8571575564162826	-1.0708924980611123	0.4824724152431853	-0.2234627853258509	0.714000494092092	0.47323762457354485	-0.07282891265687277	-0.846793718068405	-1.5148472246858646	-0.4465149520670211	0.8563987943234723	0.21409374413020396	-1.245738778711988	0.173180925851182	0.3853173797288368	-0.883857436201133	0.1537251059455279	0
0.058208718445999896	-1.142970297830623	0.3577873603482833	0.5607845263682344	1.083051243175277	1.053802052034903	-1.377669367957091	-0.9378250399151228	0.5150352672086598	0.5137859509122088	0.5150476863060479	3.852731490654721	0.570890510693167	1.135565640180599	0.9540017634932023	0.651391251305798	-0.3152692446403456	0.7589692204932674	0
-0.7728252145375718	-0.23681860674000887	-0.48536354782910346	0.08187413938632256	2.3146585666735087	-1.867265192591748	0.6862601903745135	-1.6127158711896517	-0.47193186578943347	1.088950596967366	0.06428001909546277	-1.0777447779293061	-0.7153037092599682	0.6795977489346758	-0.7303666317171367	0.21645858958197486	0.045571839903813784	-0.6516003476058171	0
2.1439440893253257	0.6339190223180112	-2.025142586657607	0.18645431476942764	-0.661786464768388	0.852433334796224	-0.7925207384327007	-0.11473644146689901	0.5049872789804571	0.8657551941701215	-1.2002964070557762	-0.3345012358409484	-0.4749453111609562	-0.6533292325737119	1.7654542402810969	0.40498171096095553	-1.2608839543350452	0.9178619470547761	0
2.1221561970126332	1.0324652605511468	-1.5193699659540134	-0.48423407286625136	1.2669111491866227	-0.7076694656187807	0.44381942814622843	0.7746340534293368	-0.926930471578083	-0.05952535606180008	-3.2412673400690726	-1.0243876413342898	-0.2525681513931603	-1.2477831819648495	1.6324113039316352	-1.4301413779606327	-0.44004448669698376	0.13074057728609134	0
1.4412732890661155	-1.4358621511794394	1.1631637521549596	0.010233061019587049	-0.9815086510479509	0.46210347426327075	0.19905969557347003	-0.6002168771587947	0.06980208499001891	-0.3853135968617602	0.11351734525124804	0.6621306745210467	1.586016816145352	-1.237815498826849	2.1330333746562666	-1.9520877995225019	-0.15178509503558332	0.5883172064845765	0
0.28099186773503265	-0.6226995198205938	-0.20812225035727522	-0.4930009346588328	-0.5893647569442115	0.8496020970210246	0.35701548596504734	-0.6929095952606542	0.8995998754332507	0.30729952087660933	0.8128621188389601	0.6296288419236122	-0.8289950109220723	-0.5601810401969696	0.7472936051232618	0.6103702654334648	-0.020901593964148132	0.117327383308782	0
1.277664895788425	-0.5915713888358299	0.5470973811700379	-0.20219265243389406	-0.2176812032272203	1.09877685198719	0.8254163489880298	0.8135096360006385	1.305478807154329	0.02100384163275905	0.6819529712949639	-0.31026675659345604	0.3241663524884421	-0.13014305436768459	0.09699596499271819	0.5951570254369136	-0.8182206832334725	2.0923872756854602	0
-1.006017381499702	-1.2141886127877322	1.1581108735000678	0.7916626939629359	0.6241198170521551	0.6283455092642799	-0.012246772846914623	-0.8972543714858315	0.07580455819372633	-0.6771617115121117	0.9751197334177512	-0.14705738150213865	-0.8254971967925115	-0.32138584165299344	0.41293145427562433	-0.5637245528039747	-0.8222203955664315	0.2436872114919123	0
0.24496657110872277	-0.5069431753711298	-0.4710383056183228	0.2320499373576363	-1.4480843414973241	-1.4074637743765552	-0.718444221252436	-0.21344715171184725	0.3109075655980046	1.475356216949552	0.8576596232020194	-0.1599385299634271	-0.01901620790268883	-1.0025293646378088	-0.01851313599238993	-0.2886586389201383	0.3227185603380895	-0.827230943552323	0
0.5193465142411723	1.5327389130025777	-0.1087601484568576	0.40171172209894146	0.6901439917111125	-0.40122047188583626	0.22409248181041677	0.01259240078179486	0.09767609854883172	-0.7730097838554665	0.024510174258942714	0.49799829124544975	1.4511436077950417	0.9592708260852069	2.1531824575115563	-0.7673475628880495	0.8723206367206782	0.18334200573835174	0
2.1898029332176723	-0.8082982853551515	-0.8397218421807761	-0.5993926454440222	-2.123895724309807	-0.525755021680761	-0.759132661553698	0.15039378647620763	0.34175597577715944	1.8761708392158862	0.9504238381860503	-0.5769036556624031	-0.898414671348358	0.4919191715065057	-1.3202332070206422	1.8314587658543537	1.179440120721287	-0.4691756521047048	0
-1.7131345290908775	1.3538723741654128	-0.11453984525261789	1.2378163119734618	-1.594427658794367	-0.5993750229537729	0.005243699718183166	0.046980593764742055	-0.45006547147924364	0.6228499323474987	-1.0676204293825944	-0.1423794850212935	0.12029563171189886	0.514438834058749	0.7116148780888898	-1.1246420918378692	-1.5341141707356223	1.277676821898509	0
0.33231401197959165	-0.7484865365565536	1.551151975522523	0.11567463429285867	1.1792971840638264	0.06751848141010895	2.060747924881987	1.7553408424432044	-0.2489641484790735	0.9715709509543554	0.6453759495851475	1.3686315575323487	-0.9649234605801045	0.6860514599984393	1.0584244868495878	-1.7587394864231143	-1.183258512665775	-2.0392321777601006	0
-0.26940683444455776	0.7175422557959623	1.502357052096028	0.07409478041977519	1.6286155455712918	-1.3801014582148914	-1.7033824393551547	-0.05554769889661878	0.3840654489393073	-0.03269474809409311	-2.0674421000398766	-0.08912003951278841	-1.3044695005048532	0.6696725488300385	0.36659824609684827	-0.9398797863273552	-0.5138669173366935	-1.0592135218889516	0
-0.06267909727317188	0.9551423205012383	-0.9857260463355437	0.5040465155178444	-0.5302576183724408	-0.7928728322623442	-0.10703035995455783	-1.035242322419374	-0.553649305347182	-1.1978778925888485	1.9647251329163893	0.03526355197172861	-0.6997255079925856	0.213979910734222	-0.11232804969082982	-0.22096959953322298	0.6141667000434252	0.7575077100473051	0
-0.5305011476105275	-0.57581824064468	-0.275051697151644	-2.301921164735585	-1.5151910621985523	1.3668742674445247	1.6449677135012837	-0.24903603955637832	0.5765569630557664	0.3112501545435361	3.0788808084552377	1.1195749114345768	-0.12791759148076653	-0.9555404406004258	-1.6064463202575725	0.2034636358672231	-0.7563507452843033	-1.4222537095976742	0
-0.6465728842425266	-1.081548003614395	1.6871416350725648	0.8816397569494505	-0.007972641316617372	1.4799441388900259	0.0773683076476183	-0.8612842013282637	1.5231240772696573	0.5389100436846587	-1.0372461543264564	-0.1903386780836082	-0.8756182533847572	-1.382799730964336	0.9261775475316414	1.9094166404701305	-1.3985675738191412	0.5629692366905709	0
-0.6506425691218269	-0.48712538376469605	-0.5923939242388692	-0.863990769679816	0.04852162794482699	-0.8309501164110378	0.2704568257798388	-0.05023810944913695	-0.23894804686640975	-0.9075636620415979	-0.5767713305683327	0.755391225825756	0.5009171876243808	-0.977555244798551	0.09933230542922587	0.751387123371789	-1.6694052811213718	0.543360192379935	0
-0.6626237589458467	0.5705986685931593	-0.7632591565425169	-1.804882100664519	-1.6275424378831627	0.048084946661381994	0.25972250172148187	-0.9043166251044086	0.6385924587773739	-1.6615200622689599	-0.06607979864731657	-1.2110161997624567	-0.6518361078021592	0.047398671316414016	-0.8604133652839524	-0.38455554422982535	1.0062928092144405	-0.5768918695231487	0
0.8356921120651418	-1.129706854657618	0.5298041779152828	1.4415686206579004	-2.4716445001272893	-0.7968952554704768	0.57707212718054	-0.2030453860429927	0.37114587337130883	-0.6039851867158206	0.08658978747289992	-0.15567723539207948	1.1677820616598074	0.2544208433012131	0.3376026620752022	-0.4118769661224674	-0.48760622407249354	-0.4325581878196209	0
0.39445214237829684	-0.42098448082026296	0.2897748568964129	2.075400798645439	0.8711247034316923	-0.32602353216784113	1.2012139221639448	-0.4080753730215514	-2.038124535177854	-1.008086310917404	-1.8707919210258557	-0.35151348404130867	0.0184183791895517	1.6764373122752827	0.32692737376416264	-0.21910052880886424	0.8294055811834892	-2.211135309007885	0
0.23561455810856594	0.7708651938869668	-1.4785862457798415	1.143754043206929	0.3384964074944141	-0.4152879139008013	0.6327818661062848	2.270692857804396	0.18186625505849516	0.24822058630033608	-0.4593608995402441	-0.8498443694647918	0.8303358165442456	-0.8560838259088672	0.07156623721939247	-0.4776574467651167	0.47897982574639186	0.3336621052869483	0
1.0375399442578992	-0.510016398854747	-0.26987493529337125	-0.9787637157823074	-0.4442932600761116	0.3773004930448522	0.7569886166453519	-0.9221653241776254	0.8696059201056602	1.355637858804951	0.41343490322370086	1.876795812558066	-0.773789199103573	-1.244654703311417	-1.7787202489042786	1.496044311489183	0.6543656563540577	-0.05558467091045507	0
0.2799686263198203	-1.1254890472983765	2.4457519796168263	0.1292211819752275	0.10939479460489289	0.725766623898692	0.4810092317367132	0.22388402427913137	-0.7904744554453119	0.4714683571359957	1.8820244964750337	1.3454200461549777	1.593186626639397	-0.5112156764311852	-0.9896048202585809	-0.12578692009964815	0.055724912288694604	1.0941915184709485	0
-1.6924646297148194	1.5295503194606137	-0.15800789857898942	-0.42688106994742003	-1.0121043752601675	-1.6548566718657693	0.8231705839619146	0.07331796718840389	-1.2899608997410539	-1.295078772063616	-0.3357846992901282	1.669021525289393	-0.2595913513636048	-1.5031429531181062	-0.24574306408594432	-0.2727235697476705	-2.6968866429415717	-0.05429486651781221	0
-0.23093453020867796	0.6962063648134184	1.8489560949453452	1.1265650295477574	-0.26888869055483056	-1.1065259087416703	2.5733598032498604	0.05921843401448826	0.013929291912946203	-0.024125087110003277	0.19808476076785494	-0.14436041192394247	-0.5736620068802363	-0.5468589412403921	-0.03275327021599839	-0.543424771133765	-0.7128457826771644	0.10643022769189683	0
-0.2549772174208553	1.5039929885826886	-2.650969808393012	1.0915068519224618	1.246085192497629	-2.0733902324081495	-0.34268759408034877	-0.37144086599579146	-1.4075116947178212	-0.7778166875908753	-1.1105758454658288	1.7522704434236227	0.9356783931474612	1.2715550949941588	0.7216720640432351	-1.1290517712172292	-0.5245202662797737	0.48937456122791806	0
-1.2221278088919454	0.7129984301723881	-0.24032539815813503	-0.3748208075495975	0.7109599682034915	0.44426331148603976	-0.3609661658190799	1.159329803364248	-1.0810633275998973	0.6159356069442637	0.5931012579683838	-0.3095464393139903	0.326133022242118	-1.251113576385303	0.924027019206901	-0.18490213644298903	-0.5227230205190395	1.0490092258368893	0
-0.7043436905427592	-1.4084612963635597	-1.5566291735239037	0.6060099513456396	-1.280429352496283	1.7547941819843647	-2.081929407883722	1.6964563682900382	0.2110174672026184	-0.09671311187039239	-0.5449190868089497	0.39913611435207086	-0.037634702424848364	1.1033018820165215	0.11422764866203965	0.1503017614618776	-0.36361221221385587	-0.056945623721067457	0
0.3078017688920592	-1.7101683926566256	-1.348185422105713	0.743264094022715	0.17086543812794186	-0.18398333635267913	0.01843393306539316	0.34758170536167105	-0.5397596803093615	-0.7783047254023127	0.19584525509768155	-0.978372777615032	0.40825275571447184	-1.7025836042378404	1.0291556373256436	0.472597482413043	0.25602973431387566	0.9826909839455139	0
1.6654744444625766	1.0143700650181304	-1.8408742313316453	-1.2795769667357015	-0.6248185776956788	0.026091050210833786	0.517659020469123	-0.7257438131534656	0.18676676447707832	-0.7553829323533225	-0.6115178029919482	-1.4066610968482223	-0.9232332461109043	-1.3516846056163336	-0.9758732529773327	1.0536417966078395	-0.949398888831943	2.632382064837391	0
0.4933179008808892	0.1848361236948739	-0.8583577801812136	0.7003098794089914	-0.5756378262377739	0.12200981464536144	2.5600845382687947	-0.09605989972464987	1.1492733262856758	-0.7031764251258874	-0.0349884904969617	1.77080063563551	-0.6269670577877674	1.8124485579969287	0.7077519354554754	-0.5624667758942676	0.632407739055521	0.9725544496267299	0
0.6218099622171964	-1.5702247198904564	-0.7271371758248686	-0.24751863555150475	-0.07443342910004629	0.620672097550678	0.17770100093325383	-1.3353443587101013	0.3801978510059632	0.6105857452838231	0.5597904479310398	1.0807807255546218	0.8339221545489041	0.4591800792284367	-0.07016571145864703	-1.6609609335159914	0.42961821913258585	0.20768768716311115	0
0.27157883719537346	-1.2767485758203094	-1.0810565404082624	1.0531528533329035	-0.03955515385665504	0.6815006973726244	0.028318376130461172	0.02975613949574519	0.9382838059759977	-0.5160447282173739	0.09612077694098337	-0.4622752887050425	-0.4344962274323156	-0.30917212346863937	0.22213377163371284	-0.4787486216634773	1.2557561255735208	-0.8946073022195039	0
-0.18687164416135904	-0.4397310582741749	1.4469778843537329	0.19655477651157463	1.0318445394686349	-1.485560373036972	0.26705026586925884	0.889630795623437	0.08228398927542419	1.0654803750653512	-0.5172884501003722	1.40934744018558	2.2988981236192503	-0.36283856043965906	-0.4455025214007718	1.453384477117701	1.5795721457307124	-0.5228600271532683	0
-0.42018681709585726	-0.2817846088605072	-1.344450511034277	-0.9186519464841982	-1.0041407667520679	-0.7677975651041284	-0.03468488738678118	0.23421473253652075	1.5505004928140769	-0.998354040738791	0.9843223984765838	-0.21398884422550896	-0.04946370965243295	0.6748194921666038	-1.1227220215622986	0.3824097461840506	0.1664522082130561	0.4924512640081491	0
0.2891686439078181	2.4553001399108942	-0.637739984251316	-0.5309969550018176	-0.6231405264247644	-0.5554771191602547	-0.6373871273065177	1.1890165311075518	1.4205042479898549	-0.5707462937494763	-0.8323555731042287	0.4714155563864041	-0.5522230442809712	0.6329318177555108	0.2029230208512997	-1.515744114997232	1.5475052013300616	1.7958776730955217	0
-0.6127886904843862	-0.38770155993598415	0.28586539072490497	0.334456789987025	0.6585442726728304	2.0102045387663496	-0.1769472274940494	-0.7982972445384537	-1.3793192280145272	-0.7309300399419191	-0.033126972873797095	1.7945578635177877	-0.5176112990361714	0.2237879516388985	-0.016422896072752075	1.188393273448084	2.5269324258736217	-0.5308687729203206	0
-0.48943944251822213	1.044160877069072	0.6818914896263114	1.8467073257360336	0.5839281853259639	-0.35929209078705954	0.5906548306923093	1.1087035805829077	0.820482181197364	0.5072740311072977	1.066674689589154	1.1692955904456728	1.3821589910375272	0.6487098875896427	-0.16711808031685435	0.14671368643332283	1.2065089665083568	-0.8169356709872361	0
0.3686733088729012	-0.3933388123273607	0.028744822934817487	1.2784518626072987	0.19109906801990334	0.04643654815614881	-1.3598561409799192	0.7462535660272207	0.6454841811410754	2.16325472330546	-0.30777823495300083	0.21915032766393897	0.24938368371075526	1.5774532797634744	-0.0952955323869521	0.27902152577033923	0.6078965097165392	0.1866091231563581	0
-0.44643361455052827	0.19408999289830758	1.073631749859772	-1.0265152994110602	0.132969674146876	-0.7001208149391732	1.1950466289248425	-1.5231869047837747	-0.5589218472715883	0.37721187506452086	1.5655240292343404	-0.0657502610729878	-0.5551995266931984	1.8811570694405901	-1.448013900416244	-2.198805956620082	0.4400144500533324	-0.5020542243526112	0
-1.0212328171307132	0.7083564472993533	0.24380071377119883	-0.5640786307367284	-1.2803043986708944	0.8724573282801447	0.650201177958661	-0.09917586377938291	1.8466369960476658	-1.0700847663261526	-1.5255251709247388	-0.6919080698812444	-0.045586016355497805	0.24333944932269183	-0.24123605785632987	0.3520553965142968	-1.251539424190444	1.4437646040732595	0
-0.0821511783925688	1.1172958315881276	0.34272534637770413	0.4567532191537839	0.5697672802322039	0.44770856001731496	0.6427227598675439	1.3291525301324314	0.19652116970147013	0.7090037575885123	-0.08973569428722672	1.4401172154494728	-0.6763923020592697	1.8009404329108156	-0.04015795064434341	-1.4307751021180481	0.12810441491078928	-0.6810516574748808	0
0.8406435489887241	-0.6526239793023909	-0.4461834332147797	-1.889540730945531	-0.4523063192490767	-2.4238793266289567	-1.5839028234857233	0.7604146561442974	0.7858001586508322	0.42545756178496474	-0.966976143129213	-0.047711356141979855	-0.0036025390905684044	-1.1583646891925428	1.5033983017671506	0.8773622905756714	-0.22096417382966393	0.02688583899453078	0
0.20838280794755248	-2.0417348684242906	-0.24717738252059693	-0.6819842479977986	-1.0016200098949155	-0.2811002928859549	1.7976865268495226	0.6408428612670098	-0.5711789897827968	0.5725827813561586	1.3993554365860021	0.9246336829127688	0.05963036992017413	-0.6469367777055739	0.6982233136135899	0.3934853854217496	0.8951932200277323	0.6351718016819695	0
1.0495527153193351	-0.535235211560568	1.3173940656343257	0.19759960469239965	2.0752608726252655	-0.6891878180895679	1.7359638031652493	0.1979107834626478	-0.6514180036144483	-0.48388583405432156	-0.32034730819432017	0.4241659464019164	0.5228354880354996	-0.573700003938579	-0.02435459226098284	2.1422703586118637	1.7275431701007113	0.4363236696740321	0
0.03800347816820029	0.1200313267182613	0.6135179727304166	-1.0227925651984056	-0.2573765374233451	-1.6685840738775894	0.39922312260527926	0.647195939702741	-0.483186462299374	1.5739867632900328	-1.2257656630023412	-1.4643748802098202	0.22445181855997204	1.0470983026121545	1.6839276914578687	-0.45888426286894	1.0786808334312956	-0.03850846950070721	0
-0.17262729994081963	0.8836599374866724	0.6523228784134196	-1.5763921569842494	1.4765403497258958	1.3800913541474515	-0.6255627015095294	0.39580353343740904	0.4940301862827388	0.2606737658239071	-0.5503051538454201	-0.6716233679380516	-0.025554070991445278	1.1727290192593647	0.5436001545944323	-0.37061433208610595	0.7716987106483447	-2.8485426206300755	0
1.1487657003721035	-1.7397137787780996	-0.36244094140313216	-1.1196698946261439	-1.2946814757209058	1.1608267873785194	-0.46770120131189136	0.3465038817307158	-0.04692057887918407	0.47704082722312147	0.07682189106025536	-1.2829922241885696	0.99626681944714	-0.4937565831613125	-1.556581898659751	-0.4281151609659125	1.5007597906343109	0.8502217421134929	0
-0.3486521344078592	-0.3492577043184288	-0.3216350512173826	2.076747983560841	0.38193545223155334	0.43004164719106963	1.0302834540318422	0.23878915902651351	-0.2590421458207031	-0.19634984908497827	-0.07160125941406395	-0.03722223650984159	0.7276295436369798	0.05194588580729943	0.7326400772155792	-0.08071658010858232	0.07863519031609059	-1.9982006845321076	0
0.9163276747024814	0.3464884758979927	0.9980101098596522	-2.8962553781936893	2.0883747047807275	-0.13958962815517376	1.1081828167375165	-1.0399059271255309	0.6127739050625697	-1.0534155631736561	-0.6237689606958051	1.9140313538667861	-0.19068240076334658	0.21743287317972287	0.8700677306887542	0.49568188797260465	0.15041890514357642	0.3649610024662254	0
2.403415585238275	-0.05761879703358539	0.2010990467149675	1.050654396007612	1.1055259329579838	1.1870303055603801	0.6387302220291846	-1.1430049127304835	1.633431532301096	-1.146345393018688	0.30263546523903323	-0.7542758500193579	-0.06413834659299254	0.3287624103034804	0.32135721545027307	0.42192075423528475	1.613711269058647	0.45353430151397983	0
-0.24415663529064868	0.9640871682883573	1.1894704889246406	-1.2276078151369925	0.597400069849858	0.7011727423108983	-0.29756350335999193	1.3757068133116195	-0.15005558703252672	0.12557645347154225	-0.1730718242838696	0.015579047581467534	-1.0962750868952018	-1.4400508825942944	1.5945050632249722	-0.8469613483183278	-0.9913923494563072	-2.153390113603715	0
-0.6389617476895022	-1.3230897934074983	1.642015160136369	1.0098170893426341	-0.6881503451777238	2.2524358053443088	0.9817654869915943	-0.32483138350862245	-2.499405714873573	2.2909425725907417	-1.389572466763596	-1.6453987469568918	1.0225704320096403	2.439752406339273	1.3842728185105182	0.5639091200523596	0.594754341665286	0.8534155587803077	0
0.7589285897867651	0.2811914239693758	0.10420110395187607	-0.06259312789952241	-0.7539645888666763	-0.28067507686677406	-1.6929568141953855	-0.09833962679474989	-0.9885911071509175	-1.103589317215771	0.17989415115347845	1.3920022863445993	0.918316606002313	-1.570500603623177	-0.9896281365703375	0.9407711879882159	-0.9824873935383096	-0.2246331499970246	0
0.5500520990245519	-0.9683444548636353	0.1053755061459599	-1.3340254949182044	-0.6013676439512137	0.31978193414253697	-1.5929937335316693	0.440474737960399	-0.019637798926681216	0.5524899544171478	0.22391413406466143	1.3641404299738442	0.12522450264790727	-0.429405541125253	0.12229750303228377	0.5432980290363879	0.04886007032570433	0.04059169120388238	0
-0.7019916878067554	-0.6629009175509482	-1.4026052717996935	1.7495767431869393	-1.243863235391285	-0.6929051977959073	-0.7184072655691974	0.8949243769444413	-0.2949496782920278	1.2477420726737338	-0.6734906242438685	0.27899416222380197	-0.8353470532597573	2.1451491277733883	-1.1875984190295128	0.3098207102270275	0.6337768809320985	0.41379909745149823	0
-0.1852876588777083	-0.12982069973342616	0.0438114719791096	-0.14700200162848862	0.9638791167949097	2.2105230015913513	-0.5574917850078336	-1.3698029795790778	-0.08828204835125482	2.5797093376543185	-0.8036745679697308	1.6391168054440675	1.6777008140764407	-0.5535882417079946	0.5689830791852754	1.628396623128538	-0.3791277409874871	-0.20358036010236177	0
-0.5816809139486437	-1.0147567306928669	-0.6492775450660071	-1.2239402667622565	0.03408346825922607	-0.7699732310586418	0.2337859117907477	-1.5558956462036273	0.33088023221445706	0.8335289616089246	-1.9937356425714554	0.37405656984757213	1.2276689924732922	-1.2096410186912054	1.6725723868377034	0.4190190093660452	-0.7050118557584089	-0.05576907765770601	0
0.5583269125217224	0.0760053914124115	0.5387559924463692	-0.9206735930793662	0.169360824036078	-1.4137144969049802	-0.11122606134870032	-0.9039076414647897	-0.7355299425897666	1.2360931752104374	1.091310120594269	0.609138120907177	-1.092312764672579	-0.3164084496948019	1.2130976999791834	0.14171691363990474	2.319329539981694	0.39331783939437187	0
0.1920491164900316	-0.3091164642025014	0.1335409047822823	-0.1524698363805439	0.7081086766885905	0.9567023167945841	-0.7859894605079495	-1.331232953557778	-1.8362053731032966	0.5079913269125437	-1.1033666061738736	-2.152890592952483	0.3885786045309641	2.4929995174327906	-0.006070911539893324	0.8384907744516419	0.08182935854756501	-0.09888965319114267	0
0.9190764829877686	-0.29027454418865134	0.26739231407190295	0.3216978061960136	-0.6680904536430488	0.9920423495365228	-0.17495975669540864	-0.7557451594928447	0.5365098435704035	-0.8984679817910373	0.028181157369128247	-0.009118996644203544	1.085895565831578	0.4746982328799528	-0.025026958745143917	0.8177662992002871	1.3902075490173134	0.5578103063518622	0
0.010352619843380607	-1.3118362323501596	-1.0651136630753726	-0.30522470435466764	-0.6095122021592831	-0.186971302985446	0.056649924897107164	0.5296927543567308	-0.07049877805909122	0.4865016438262019	0.06447441481012024	-1.9754665663538713	-0.9393353938187543	-0.14408755572161547	-1.2096947428411076	0.5999287299962045	1.5307508323436974	1.2187618516973167	0
-0.213442870930208	1.490726136849952	0.14866745720211155	-0.33708597111803934	-0.6134026635409398	-0.30246968648812833	-0.38817681854122876	0.1704162223754877	0.1605739810498646	0.0030460201534144695	0.43693816974634986	1.1906462747863413	0.9495541354413237	-1.4848979684499035	-2.553921134901955	0.9343199112392737	-1.366878698415421	-0.22476540189268354	0
-1.1701130260593595	-1.8019804375800197	0.541462728204788	0.7591551603026468	-0.5765104007267194	-2.59104229214491	-0.5462444482524828	0.3918040054025465	-1.4789115687741288	0.18335991977915564	-0.015309849172995557	0.5792914996010884	0.11958036841415326	-0.9730689408815555	1.1965715016644913	-0.15852957302697002	-0.02730453950993186	-0.933267959073196	0
-0.4432822511915103	-0.8848027140269009	-0.172946059923423	1.7117084801423434	-1.3719011429313563	-1.6135613978767411	1.4711703274936085	-0.20932367715186612	-0.6690727386599166	1.0399046873960764	-0.6056155397368641	1.8260097135469362	0.6779258713392691	-0.48791140814570266	2.1573082132655035	-0.6057149230033384	0.742095372009307	0.2992925804064919	0
1.301741289398798	1.5615111967268527	0.032004149065766624	-0.7534178703461835	0.4599721429391164	-0.6777153697521061	2.013387247526623	0.13653533108273744	-0.3653215513121087	0.1846803058649084	-1.3471262895296965	-0.9716140385106515	1.2004139079444254	-0.6568942789713957	-1.0469109826819396	0.5366527525272862	1.185704154662997	0.7189533106650667	0
0.9960476858058164	-0.7567950885694608	-1.4218106667418438	1.5013336519554867	-0.32267983884213575	-0.25083301645504735	1.328194141849058	0.5562300094006599	0.45588777208160763	2.165002344901084	-0.643518230380143	0.9278401280812372	0.0570131248970845	0.26859227886325693	1.5284684264125317	0.5078357562896237	0.538296079049633	1.0725073373098022	0
-0.3649527295428853	-0.8392096673390064	-1.0448091940210336	-1.9663565893760018	2.056207129940322	-1.1032083657216831	-0.221253623585772	-0.27681329988892067	0.30740669780910074	0.8157372125392968	0.8604734883597454	-0.5830774385689385	-0.1671217137864115	0.28257995048829965	-0.24869112618354708	1.6073455760199926	0.49097495163825133	0.7348777860498175	0
0.6628812686674127	1.173473857485325	0.18102155870370695	-1.2968319479558466	0.3996879517526416	-0.651356893791829	-0.5286166817497568	0.5863640187550933	1.2382830714336357	0.02127157673606165	0.3088330125989638	1.702214944635238	0.24075317948856828	2.601683114180395	0.5655096456315442	-1.7607627591558177	0.7533416211045325	0.38115838488277776	0
1.2897527540827456	0.6731813512699584	-0.13845598398377382	-1.2242982362893657	-0.20902325728602528	-0.8505204542093001	-0.5805234498047227	0.5885784044206096	1.6699045043514062	0.3946715298229811	-1.1958830620351844	0.4446026682201407	1.196631486645651	-0.6097829043193822	-0.1340171666729177	0.014688194729197093	-0.78489831308224	0.648280433843859	0
-0.12094814860778157	0.41953244390702776	-0.8874921778021001	-0.43745830032341043	0.7223813578277714	-0.372833152091767	1.7269638512334051	-0.39963618561460235	0.22468472575188592	0.9325908318730899	-1.4183657329330317	-1.7608088119807759	-1.5256563145700948	1.262584103427182	-0.5518581458924467	2.5581992856682523	-0.5642475986573886	0.18455130319703697	0
1.5421099525678756	2.006092888159123	2.061503576636398	1.2083662305931424	1.0240625258114624	0.5925269492011831	0.7783610761666377	-0.5511857163285334	-0.8181988834223072	-0.0033744574109520514	-0.17018462252492844	-0.4532280493272752	0.6963874474567153	0.9553052085705107	0.08840688629184736	1.4775300810552618	-1.141689114133505	-0.19365945927971812	0
-0.7168223206028049	-1.86653661707306	-0.08268068584269925	-0.12174750838328353	1.513449743242131	0.6308116845547775	-1.024186824329205	1.8540925663341883	1.221033695525353	0.5820977034686158	-0.22648409884983192	-0.9594392367234797	-0.372206776071053	1.088748619704186	1.884586305934609	1.543243528272189	-0.4888494217862741	-1.1196174332890112	0
0.14088624691120394	-1.7684393655628516	0.32316771418478146	-0.14760258629866868	-0.46603650186824225	-1.5947030672667954	0.5136001065697166	-0.5327008396619114	-1.169916835710288	-2.8722622132816493	-0.027514905050636255	1.772251596669744	1.66125921454787	-0.45709625658627184	-0.6022120603617805	0.46877425607502377	-0.9983854391882915	0.30179189981946597	0
0.7660802783846903	1.2269332238843076	-0.10015407647995278	-0.20367375017696587	-0.877982586756561	-0.82688035403986	-0.22647889190152676	0.3673655068161781	0.9135846262332494	-0.8031789506803448	1.4926885689595217	-0.2711236010425688	-0.021367294348436157	-0.7472116791478234	-2.4242402602729416	0.8840453963610497	0.7368438970924334	-0.2813275571182134	0
0.06699071722487192	0.5159392177040995	-1.5625458568865427	-0.5290526773462948	0.7942646796218271	-1.2542894231692494	0.2935579321666293	-1.356581804623405	0.46642998243352635	-0.03564148229748357	-1.6151318159055095	1.1647393544571714	-0.7345915767980492	-0.810252437014381	0.20056919723094285	1.1486373494287152	-1.015821818978397	0.06167984984797165	0
0.42881650033057295	0.6931056072631441	0.1764415552772252	-0.3670278390833223	-0.8275902206487197	0.08614388304637476	-1.072139011985607	-2.9213504834946074	0.4365598041576678	0.9039348410861953	-2.3629324355418384	-1.0097307047099375	0.6191542610051978	2.0574954697116987	0.020793707675407894	-0.7280029412291344	-0.18289644110484016	1.3748764191481848	0
-0.6459641791245353	-0.7991920066502536	-0.4827435221820324	-0.9533286082587124	0.12267031599479553	1.6246784584695606	0.3230792731160291	-0.2523535021262876	-0.2918112689155441	-1.563190808696657	0.883109777147159	-0.07783719701280203	-0.18047991359062565	3.193107567844861	0.29875290836568624	-0.7517910500951843	-0.4263575962055433	1.1484457091967548	0
0.11327041053776446	-1.4382779783173667	0.9192289345752035	-0.668144085538994	1.8732977762175456	1.0800480657146485	-0.4473218956587512	1.281016361735113	0.0678555105274033	0.8527736751222195	0.48473281729447476	-0.8463566549908735	-0.643549832317462	1.0299608175811612	-0.33477533210654087	-0.4036484632419967	-0.955122579349353	0.42359906559346105	0
2.062524919243145	-1.0675329142542729	0.02421945667275807	1.4122205554154292	-0.07964139124571515	0.4523717962497339	-1.0623935281468797	0.4283070972076486	-0.18714426500454878	0.985729995679863	1.1873860515647512	2.589563642018614	0.5796331732135757	0.32579631658216646	0.19438430157733602	-0.35316629281068834	0.33848384346169114	-0.29540141013902943	0
0.1684609762696143	1.3175975356079597	-1.0065425652796411	1.1398785611290454	1.3171150673398653	-0.11806852699107874	-2.1218548990085946	-0.6078219870944325	1.2969945465611092	-0.022868062298882122	-0.9993022322949108	-0.5047749212282174	0.840620026504553	0.5467335682013793	-0.23893209916969432	-0.36682441181468756	-0.3917581490438219	-0.9224101844985025	0
1.6153756894694418	-0.3223204692113399	1.2171585208254965	1.5213160519224513	0.9983108981479604	-0.4316203127180484	0.40373009033660945	-0.024195606390916165	-0.9037018607301281	0.324359281721603	-1.1790397911598025	1.1876793884615637	-0.4646172972983931	0.2011596558728393	0.28328787154614216	-0.25890497370407733	0.5866938014752747	-0.47490365662252443	0
0.8712972974572442	-1.3459796802467485	0.12637957954641182	1.9389289990582848	-1.0003313246055747	-0.6777449705248515	0.513907849658915	0.17958178193959795	0.3506300992735592	0.4891871301476635	0.6347214685617699	1.1096998419562232	0.40981865692851255	-0.24125765461854246	0.6725737012027313	1.8998819348952156	-0.13263374638257355	-0.9745293046706415	0
1.1070806692869728	-0.12038116395359824	-2.172669546014036	0.8474216771504216	-0.5353281859539227	-0.09053328230416077	0.33198033056901455	0.1904996797790664	0.7094518171390395	-0.43548637056984335	0.5131057981760827	-0.2595466775839172	0.738810480887503	0.6153674840130534	-0.9354387020445953	1.0859821161750323	-0.535963445114048	0.8080577982811451	0
0.36728731340134063	1.8381836767951225	-0.22346598237185214	-0.3493167961181975	-0.01941960588773261	-0.30317978283427544	0.7999419019420501	-1.616310608436588	-1.053682419146354	-1.067802921579193	0.9503075919735757	1.7106133725819253	-0.1044492185374715	-0.16882172319001063	0.07005216311318138	1.1618783026081905	-0.9273531341905741	0.23836898273478513	0
0.9751976297824297	0.5010941699398452	0.1895816165987434	1.0010460925671412	-2.703232292999237	0.6778753195309076	-0.6540756831274238	-1.830632896856457	0.5112025995249807	1.3736585451629577	-0.13744851462769186	0.9528745472029388	1.6122782579886454	1.3149144535840473	1.639964529371393	0.7421274910718922	0.0754336389015928	-1.6019658118971685	0
-0.24606248812994858	-0.8432465953161917	2.1709427174978138	-0.1758858124323366	0.12320480678448567	0.5514853760404675	0.043602446372453724	1.695051040430753	-0.622649361734452	0.1946074552372427	-0.7424705856980482	-1.3200225112207058	-0.6117690909052854	-0.03703679704841202	-0.42930222451725997	-0.692420979873856	-1.4063174636718339	-0.08310557262869477	0
-1.5047203740310022	0.7600559636896026	0.08243975293450329	-1.4575514994649306	-0.30920907704986345	-0.7521564055905832	0.31917451041918043	1.3404504460231446	-1.8751724696457446	0.11502607914741717	-0.1601327955666404	0.6713400764504657	0.21319662823768915	-0.7519693317388191	-0.31905393566661816	-0.796025856803489	1.0760071385985983	0.02131164867194222	0
1.9011906857530074	-0.060660813814620775	-0.7084067669104628	-1.5137143926128271	-1.803139676255945	-1.5841359430054898	0.2671266510114834	0.5087250232299338	-1.5811907020321334	0.8950383140761154	-0.4830610516834395	0.14679301198554937	1.6122206282554243	0.8968393158655319	-0.2685306479058323	-0.8911922254152874	-2.151815401329305	-0.7191533192424201	0
-0.21113023882769444	-0.987179527151184	-0.13125696709230472	0.07685188295876821	-0.22485598180807856	-0.6500025808234597	0.16865467196672768	0.44194064956940904	-1.090399077442846	1.41093237974627	-0.09858813228426173	0.018849622944847662	0.7082144232565571	0.23321613126350166	0.9531366339132451	0.2871241652018242	-0.6124373746404379	0.36150352520610163	0
-1.1437262073206618	0.10855970577652314	-0.0332299906444608	-0.2081168572725397	-0.12853751143893075	-1.881849045497639	-0.5487249077409615	0.09284490114111471	0.15985639199740037	-1.0276751409259581	1.2657078408647007	-0.8661748482145009	0.9694572005267368	0.42719436187168486	-0.646227309843803	1.775310892609512	-1.19363683175648	0.9191541736100015	0
1.0005823180429783	-0.6706202090766449	1.3924653000643288	-0.2500465145989528	0.28869362927985703	0.2603218387712207	-0.1343087414705478	0.8108082731597821	0.793488720552213	-1.7485319732381808	1.3043402428781525	-1.6624919880356743	1.0325462043416573	1.1267051368275833	-1.0909664302151982	-0.4108142879545848	-1.1057046684859357	-0.21492103028873533	0
-0.30803428418574125	0.7796605322693398	1.3103087461196083	1.395683810789956	-0.5621680265783021	-0.20922187374452778	-1.6834381922209503	-0.8058700664961888	0.9648516330974576	1.6155828235482317	-1.234348871879922	-0.5924642591528942	-0.02640575695892703	0.2801611588196068	-0.8096035199216461	0.4240610444640897	-0.47383934707091613	-0.014452270878279104	0
0.5462842480036996	0.0064222698109378164	-0.4363858905265686	-0.10960980392583083	-0.08836295920533532	-0.3700110298821277	-0.25879606266710237	1.598647170504717	0.5609194479412387	-0.29548031802916036	0.6969544045107356	-0.33381948975600995	1.1731246375866413	0.3696421921980939	-0.10730214400422888	0.4477169258102776	-1.5708761520684993	-1.1267674689098053	0
-1.1939250063990554	0.14294309476370676	1.732514999485092	2.2313001461926323	0.6380511014407572	0.5008444749444569	-1.801057734152739	-0.5426737997340217	-0.7877837519082389	-0.620847598251116	-0.1681438185847896	-0.47209057769712737	-1.9792998103757877	0.7479102561175338	-1.0727430257398065	0.23924686411114954	2.0740826697499735	-0.9193845915864234	0
-2.5302875227463297	-0.2860042218801108	1.100959634998571	1.9583474542205939	-1.2295495944524168	0.4966992232365217	-0.46531045678005334	-0.10594835430413566	2.6443433470170348	-1.5029703283951532	0.25373966149457344	0.4676931717654332	1.0857863249393471	0.09798315347089544	0.3080505395041023	-0.3916485674217911	0.26912694124510733	-0.3431922754974105	0
0.6215718898560508	-0.36961033604363397	0.37710039390218647	-0.029262813684978354	1.1260502507721681	-0.05139372358848624	-1.7730324682068814	1.2619215007139917	-0.9057323008626189	-0.6537663386488198	-0.5956612940434921	1.3744380931708173	-2.1356742139786955	3.1377485336599937	1.0560568090660518	0.22323891412915967	-0.05489400061628639	0.28555407485765694	0
0.5211224283793383	0.645215585950057	0.5556044660034485	0.08958068125524882	-0.1973384203073261	-0.1512732836535117	-0.194908280352681	1.1337700968670645	0.5935567222808619	-2.9403886346642802	0.655900776529761	0.19473619471877485	-0.018708756445897416	-0.38851845308888583	1.1241127199860135	0.9475264621228578	-0.7728776678236091	0.4070522871245351	0
-0.971656734541286	-1.3796181647889305	-0.6267172245899651	0.8623934723827588	0.9531250453760867	0.513085420097293	0.7250957868479971	0.5161782871149584	-0.6414815952229522	0.43192254467394064	0.8004095252276823	0.7542913298135743	1.188913371474643	0.7083038472010638	0.3514482075415829	1.0701502383164274	-0.026521259249060063	-0.8818746512277178	0
-0.16306696394376388	-0.7449026448064491	-0.6751782749743815	-0.14451867071551783	-0.7924199209999613	-0.3079615296390403	-1.8936146669537857	0.21329370737293857	0.0012054753622242368	-0.8170886310681906	0.6592456684324051	0.9375701376265584	-1.6075598643689741	-0.7627247785662142	-0.7691423497872982	-0.9399031011088647	0.8294748419317485	-0.19382613877280352	0
-0.26451484131061076	-2.0038623644067535	0.6354180302092264	-1.2392583948534726	0.05993263026632825	0.2773769379581917	1.360658595838651	-1.308820399119112	-3.0195121558208253	0.18384954475369486	1.8005111815108537	1.2389463529394373	0.20965941527462578	-0.49163618563204736	0.8071225966373103	-0.9735461997044687	0.47635776935621926	0.5054701591666269	0
1.0602099074988798	2.7596600389110777	0.39241596717876703	-0.5089636257074988	-0.025574312191994436	-1.7690759048891183	-0.6947131310890582	-0.409282438113104	-0.5240883979345925	0.152354872033722	-0.8224199323822006	1.1210306673244714	0.00020706491819709385	-0.009300321138614417	-0.32789471651291785	0.15519068385897913	0.8250982646676347	-0.8671302157109003	0
-0.6581164890752567	-0.30372602877666466	-1.345870923473215	-0.8192578597214978	-0.47622087354465903	0.8743891807127275	0.26256132900192497	0.19358991136754436	0.8508979621679722	-0.13737178839939665	0.3904648499288896	-0.10322175293249623	0.26536234939962844	-0.5827586576115821	-2.438817158276429	-0.13427916218630415	1.42274813609994	0.9262154022415924	0
0.9653974845911707	1.2361307218062179	0.08865759096143744	0.1973157074055956	-0.6176518954343502	-0.31607285602704976	0.6157711497711416	1.2038844371688162	-0.13944627568099954	-0.4501892648514116	0.0005279588565972928	0.6012067489291149	-1.4438548161335418	-2.296180953137238	-0.5505368494915835	-1.2207124259141586	-0.5081401976473109	-0.14778031881747153	0
-0.4532484090230134	1.4524675344707454	0.32674476460232005	0.30047435961082836	0.6222071440434019	-1.1388331177807691	1.0391117874202687	-0.07576428653545988	0.6704806172412126	-1.0718572330401555	-1.5537587660160643	0.8178896580250287	0.3764095260975166	-0.9020515543575104	-0.8696630812746944	1.1254347844147694	-1.1894118928673278	1.6426729532559634	0
-0.9006207346478687	0.638391925608383	-0.3286184757489846	0.6031874310823431	-0.5441140021141926	-0.1627929060722942	0.04091917539572113	-1.0021874557814727	0.7408243454201259	-0.5132135664715852	-0.22859991534001858	-0.9943493746085122	-2.5623336587953105	-0.19102776260016902	2.412615421612916	0.7846042878980238	-0.01926037973439464	-0.2628908292082677	0
0.02246589281204638	0.54711911517521	-1.1808128153088449	1.114321694668872	0.7153813154412441	0.7181857257079345	0.4384757388097273	0.019616657693989903	0.6728612359668199	0.591814133741378	-0.3540407109410238	-0.573601772896901	0.1018562952619867	1.5490201514951873	-1.2391070756539009	-1.46752526575244	0.16476084123651674	0.05088770185601806	0
0.1733416643704082	0.24395319790850026	-0.22320225463480511	1.4898634386020821	-1.6009039784765156	-0.828497024780246	-0.10325476014904739	-1.6431888111541673	-0.17585440443207118	1.6614701657280182	0.020886488295961788	0.23070090571868349	-1.2601647651725802	-0.6163614080394775	-0.375196380323937	-0.31771509675623405	1.2816437950037687	0.5576910607251245	0
-1.111457956937032	0.24650477843200488	0.49822174849678513	1.1401490385212665	1.5805406865683735	-1.0150941918278686	-0.8108575112103382	-1.2575778589146163	-0.23401985910698136	0.4663583744463345	0.9873345165891019	-0.07595102364252276	-0.31984752325484395	0.15175799224874037	-0.835142901630023	2.0895387216947734	-1.6076610271180587	0.18474057889572446	0
2.0236062192296393	0.006799844559997769	-0.19003903500149447	-0.3574454228104272	-0.18039168176240783	1.3728484746765302	-2.211861911329507	1.5334337012963255	-1.423957152450145	-0.2666523292344148	-0.42924442029866183	0.5885532697707198	-1.5981243518837476	0.46217266608194285	2.0243096232868525	-1.3631740045928105	0.18970616761039566	-0.6619821777966091	0
0.42588720619303577	0.01914777741575206	-0.6414869090443096	0.487872284871074	1.804348109786743	-0.19090379172729868	0.7197579421481819	-1.2932729578711637	-0.9564363768180087	0.47240627788037737	1.484116028535965	0.35561334878566	-0.31305803052315434	-0.0007085945766459172	-1.2504077339697175	0.6045153263553668	0.8823330623234091	-0.45209033283308037	0
-0.4700421477595015	0.2658782296520485	-0.4367197360405955	-0.06613261462582246	2.0997217891665154	-0.24702570074599667	-0.3583401520212222	-0.6475418056351592	0.7441919714999368	-0.181224173218103	-0.649373038321426	1.321304032273012	1.4196030045136372	-0.6004235657387051	-1.8665399513606162	1.0075136898369221	-0.684629825760004	0.7906255991627686	0
-1.9701038177118355	0.8925973382993092	-1.2111719292807812	0.7307641190665245	0.014273067836434106	-0.9539394193966448	-0.4070363129267805	0.6863184569567008	0.10589445311523424	0.5844129804724842	1.9764405845154855	-1.5642416117110514	1.617212574968624	0.10435593752321293	-0.8987840483231282	-1.3303136257389898	-0.1891203907770335	0.9216501119244593	0
-0.12754912037753421	1.5111549302473475	-1.4511756900515589	-0.01208894784605456	-1.252393444413119	0.3636318826249679	0.8868873900973003	-0.42076179368105326	-2.6042138566271342	0.19894814679649453	0.4367385517335095	0.40429475496169764	1.235782191822154	-1.0710536796490489	0.6802161054504494	1.192507512477975	-1.7785875840065168	0.31965182591897723	0
-0.5041798310076715	-0.08152267310164589	0.34767648353833636	-0.4872285641135523	-0.6757080791616118	0.0341524174880246	-1.0872459388628026	-1.0858251288851855	0.6793732829565033	-1.148794035158656	0.6663125009092119	0.4625912928539512	-1.7258067287905967	-0.6775646523356551	1.1941094030473725	-0.9811655311396816	-0.46440426230938764	0.4620608932518965	0
0.7833905092825955	-0.2515388860444957	-0.5975101946916416	1.4223698616985077	1.7388996637975789	0.9788580507817954	0.08531814256502405	-0.8082657216409264	-0.8304444065565653	0.5225141052657575	0.4183982208886837	1.4015985929464294	0.6504500925361392	-1.503080301759818	1.0519476177229186	-0.9980606273144129	-0.3839712719523516	0.2502002062516945	0
1.9956674897839644	3.109918556005361	0.6067230591361827	-0.18319661872038787	0.5345056484805503	0.8876554258738361	-0.3206676255571917	1.7952113559123222	0.23007075919140207	0.49774308909139425	0.6659242520544614	0.4215866106144557	0.8389405004696122	-0.6172531865469232	-0.5583017539460305	-1.100154232971695	0.4395012306202264	0.7789365035121141	0
0.4577728661518858	1.6744924333475373	-0.005596018829046555	0.6687416555925126	-1.0917008761393143	-0.387099702474401	0.6955377575657775	0.849102110743144	-0.29396694766418224	-0.07159925185806683	-1.5178737466808094	-0.3570292008066094	0.8903831635197862	0.5752050161065663	0.5006657213812097	0.04977368718096008	0.007063158628176452	-0.6603211394734471	0
0.6988284202025348	0.4209729443893898	0.49201884799279927	-0.5260348426675804	-2.1533429198712444	1.0971527117536957	-0.47883745600840416	-0.8627757640431206	0.6934789119139937	-0.3920126399191296	1.0599363840466218	0.6170059495766975	0.6835693232004776	-1.3659557112005343	1.2119439853864005	0.26125053123385605	-0.36927713924620315	0.14338846734225108	0
-1.77623523289832	0.40865281148067084	-1.0293715081820716	-1.3526702858435344	-1.5223591862178911	1.1126883749899252	-0.6292633936927887	1.5337277099164992	-0.5358014630522978	-1.7073579575929467	-1.1165244399486591	1.2358116200069387	-0.15589817793666752	-0.5482872964906009	0.1600182258527877	0.501782736167545	1.1173988159024608	1.4484992298929262	0
-0.35976864578908574	-1.3260476860820383	-0.413465161123276	0.26028050658288615	-0.9637589262106109	-0.9571509148950429	0.34378788154988543	-0.04865235157045115	0.03279699541158651	-0.7584953347000695	-0.23040071420576733	-0.9242331442683044	0.8901984111247868	1.0352493347237526	-1.8461878622380938	-0.92951086019241	-1.496529255090079	-0.6500239344068982	0
-0.08343796979036086	-1.44964521969853	-0.9218598131253132	-1.0039573720814985	0.20726732939894396	0.06934433703625043	-0.7217375533372533	0.17682087213939798	-0.5466800845872654	-0.2716551103260533	1.673452090298537	1.340461051790348	-1.2995812369275976	0.8297324178791745	0.8113965544915921	-1.1482632887526183	0.8187776437548606	1.5379319184125528	0
-1.1225448062444139	-0.9175028210142636	1.0176614668435024	0.271495310825648	0.5514762752395233	0.3405892164004968	0.39069592092814415	-1.326472128311083	1.0473177066214483	1.1695899924277735	-0.22939074406802776	-0.04347694981386243	-1.5311075025557221	0.5142547560178349	0.5720574417141441	-0.062191016999311004	1.1243533598705027	-0.3340772309799405	0
0.5646059258936003	-1.0196643386921156	-0.02355215087423812	-0.17435425790283585	0.22530792204094158	-0.3695269288333586	-0.1314725956716678	0.8260471714415063	-0.43676423723821745	-1.6065771007386793	1.7495839042054206	1.3814540786904865	-1.2922626951056186	0.6897078052451944	-0.5029747705513431	0.26348721533105957	0.2942241290134937	-0.234407800316322	0
-0.7837656655863965	-0.6905410523162594	-0.9161919154812425	-0.8318222082304447	-0.06717829004935526	-0.7157599891107518	0.6820520657126199	1.4872461553359273	-0.580053241370043	0.23940450053537707	0.49968511030293383	0.4720022709192744	0.07595526791608741	0.7426824183597224	0.4822489526806572	-1.2376624223272978	0.8691560643892732	0.8872908372667421	0
-0.7632861041785816	0.03793783544760203	0.6833289928110694	-0.20931381957936157	1.0729780477660118	2.3638724946193608	-0.7859860326349823	-1.3810446031537749	0.30381859560487573	0.7215625051261435	-0.23086637384476896	1.4532606633210343	-1.3386057997232488	0.6929186230316111	-0.6058608207588934	1.7193779062072967	1.9925153531681183	-0.7666565877833479	0
-0.5495571359085801	0.8595878869798019	-0.3871306497895146	-0.04541121793223822	0.02538842054241018	-1.9196731561976563	-0.01383774609423725	-0.6897277740641738	-0.493122822399772	1.4436320034688142	-1.2565068942792563	0.8132051867479773	-0.2789629303318085	-0.2797601684958344	0.7903718960517113	0.34005129456889044	0.570612997219531	0.9681846605328611	0
-0.33130838318332273	-0.6122367345077503	-1.085150526557798	-0.8254105299789551	2.9490944253087252	1.2446795807367868	-1.3510743662080213	-1.3224579567435701	0.4818660617184915	0.547264797377967	0.5488838353173644	-0.25495579355369785	-0.12545426000290022	0.3278795241593574	0.08589300629333041	-2.219300372747535	-0.22979963057519381	-0.8514064342603136	0
0.17521141890851205	2.98525900260341	0.3674816654743044	-0.3135296861723979	0.9218015019772522	0.4826878872092127	0.4200944904518413	0.606850593215671	2.0565435648295414	-1.1308884353259157	0.47363207681145447	-0.9263811299815384	0.5555126463422483	-0.9186865114860944	-0.4173668136050844	-0.2950899142379063	0.975816719344709	0.9184544439424138	0
-1.2457173764463845	0.054934110999848726	-0.7095798547491726	-1.2585049106753345	-0.21701705042437042	-0.3084827884558197	2.4267164863455224	0.43295982536069616	-1.3776175007542373	-0.5647740041709423	1.0213832954293984	2.088442772869925	-1.5859833122379583	-1.879924385139045	1.8709651753717822	0.38961417737090387	-0.8682927318763665	0.5346290861224353	0
-2.6357477390168778	0.003375506597160999	0.32782117284308526	0.9242701395378298	-1.0138959522925377	0.08568716140335904	-0.9254246260595873	0.2553837556743171	-0.8953463223630241	-0.4081008391602206	-0.9958153947902291	0.651136241823657	0.8584511166566653	-0.2346205699574138	0.03823799496002834	-1.4485914146335441	-0.29967664800678706	-0.05020461704174478	0
2.620793091029975	-1.1119670257741636	1.4641772387524374	0.996858773465808	0.2806364044901364	1.7586204841951334	0.3721054726068629	0.3891591956679287	-0.053120653017545344	1.2235688824186275	1.0964692338108837	-0.6256772874962124	-1.3192471945987674	-0.20298063739565708	-0.8000385643976464	-0.0635245746153551	1.2374381346841392	-0.45730165508679	0
-0.04282338131157488	0.058022734808395225	0.8484308822052846	-2.246889333984605	-0.6067002947652967	0.21128369227947272	1.2000789564268612	-0.49190244750620515	-1.876552706041874	0.6197114459661363	-0.6353623888256293	-1.1896666590903613	-0.6243453897132241	-0.18452535765584954	-0.6047446645382127	-2.205566057099069	0.8970661968871322	1.2748750412787222	0
0.6515219913395057	-1.1376856704248166	-0.20149153394751798	-0.006521315229458062	0.5987943895619102	0.6683404887180808	-0.7341737987784958	0.08199555641356042	0.4572804046152411	1.4558223221467665	0.7045065398247231	0.7890566873755189	0.08382662792936094	1.4104591452035038	0.4097627959594974	-0.8610879101735704	1.4033699701251907	0.6979032725390276	0
-0.4430440211284823	-0.47949296739924335	0.2965755451407618	0.4631847952675847	0.19729226563120644	0.3113086734428849	1.6999573745763805	1.0715431522348857	0.19063559126502433	0.9413105807674833	-1.0325239035275395	0.39792704994680894	1.80930634973311	-0.21804589539237385	-0.8476339286190848	-0.6520888885930607	-1.0896330373423884	-0.7847619081277034	0
-0.370508098590029	-1.405567019178642	0.015618333949603047	0.9022771737866472	-0.9077561801469204	1.5192839236417688	0.5107920885275947	1.0305805856240573	-0.6578345538521371	0.8545252270666157	-1.091933900395313	0.8902475008365087	0.17183933979353122	0.5532512199847837	-1.1755946056248516	-0.8950698422766047	0.5972282182533848	-0.9483480042242007	0
0.46320629209912306	-1.3671378064602457	0.8481742126666681	-1.232523314768509	0.5522999376795232	0.6256309336460009	-0.6967718184295749	0.5820265670847269	0.26044226333355597	-0.5388418561927383	-1.008554684076208	-1.962625691672579	0.3496500472996937	-1.5648027713620551	0.0953441994413082	-0.2634482160822491	0.6791427754381955	-0.3020454994898642	0
-0.3294477863470914	0.7318707042882956	0.3350580290841175	0.3161559571827783	0.46926758980852623	-1.5355721232071058	0.756788679986982	0.6124687940136023	-1.0166831285764972	-0.2440804736742013	-0.039307287627631186	-0.1344967844017327	0.33385996656853467	1.4313667818311835	1.0817667276728287	-1.3122191934314063	0.6220699903060487	1.3289333195354096	0
0.38680852068920263	1.090980425185967	2.012270445700765	1.0237095461069814	0.24930859564172886	1.0450884740847535	0.14488783309689118	0.02390304328495547	-0.35141423571373254	1.5634133588321082	-0.8184286659420014	1.532367724678116	0.49986412374037137	-1.3993061748019415	0.3676492929914216	-2.100026507651624	0.6255080168310357	0.885231482988991	0
-0.5923559556520536	0.12354769595558233	1.9541574337502863	-0.5057467042619367	-1.0589075870566005	1.4816634024625988	1.9625871905307948	0.0036956718478473255	1.0114630354083562	1.341475915530881	-0.742484232538384	-0.4853058353678683	1.230874513154735	1.6850142787085094	0.5628808601743548	-0.8798143535020543	1.9870611116994412	-0.5309708978119645	0
-0.33513778117145177	0.34233783448962146	1.5541604207147741	0.8539759765522237	0.41486550036191044	0.4632885301181062	0.04351466864346608	0.5581395145185063	-2.529560077694303	-0.29660745906979835	0.241321934916781	-1.151014083619507	0.38632331781156	-0.20447122098612153	1.75547569831549	1.5730197252148563	-0.46580556911816284	-0.15083771156669531	0
-0.0739475656083926	-0.4516594761596227	0.19502498402812674	-0.7582820688875902	-1.1306153349375263	0.6227112239002686	0.6295295842218108	-0.8043157596599924	0.8953554307625996	-0.6315777291653314	0.2531652380379812	0.820344012612456	-0.03361256470371301	0.4547409121411344	-0.5164296438875717	-0.19646658342809717	-0.20585943088034037	-0.7465783465402389	0
-0.1767741631157821	-1.5486182988637467	-0.4911537471421047	-0.28487549336967083	-0.2561797524953801	-0.24149744587077882	-0.061764199860128925	0.4794415180860639	0.8745170741325226	-0.6497652268482671	-1.2032008553891445	-1.042044412243103	-0.48720292119492714	-0.3519213178165091	-0.7699960661974573	-1.2961166642498945	-0.4561208274741882	0.18142662011397137	0
0.5950294658355647	-0.5574230531083212	-0.41299782214343406	-0.9266983088473107	-0.03143917037477642	-0.8484286341908146	0.5731278132412001	-1.7858664919341112	-0.3596296724524624	0.3011073391917421	0.18383451632250436	2.6930336639804966	0.34980002456790754	-1.0040545968420103	-0.09546424708907303	-1.7762463334664518	-0.08059974929676088	-0.8330560570007587	0
0.9153902755601617	-0.5495402745955349	-0.11676591579524663	-0.6355578414044034	1.7388513518533313	-0.3212427661179117	1.8325570434792018	0.8141517621182666	0.48206672733538614	0.3687331473175197	0.39379729821625153	-1.92767257934561	-0.2788833941507565	0.8451579711843216	-0.04889718347410554	-1.405189846803575	-0.05240445057746945	1.7041055162554912	0
1.2468917155347194	-0.062004009366031745	0.9514492770580866	-0.36650702036805183	-1.703871586826719	-0.9244659881295544	1.5628887685081978	-0.2739930818293042	-0.24338397937501807	-0.29983819627488056	1.904136589573007	1.6259589153620633	2.218780233448134	-0.1590452104000513	0.29562448874709507	-1.5166425494207911	1.4769344261182744	-1.167779551267935	0
0.2167755637626291	-1.097302527632844	-0.5888668267386961	-0.8372624310497003	-0.6078752606758179	-0.5391227031489786	-0.5482687949250771	0.8333339117803071	-1.10486279306252	0.22054142701386686	1.2179591523055584	-0.513196364513396	-0.7179188907476018	-0.23052462518025083	1.1797252083607102	0.1941076309533577	-0.5312142946075985	0.48387665118803974	0
-1.1022921498364233	0.681359510442948	0.4086073077017676	-0.3078084711388841	-0.838585798447231	-0.8866809222834573	0.5348173363459102	1.2289805024890619	-0.6373077470287948	0.45838670355148425	-2.0870270186020687	-0.5846177306571996	-0.031058932870901952	-0.9096834169818336	-0.936506374789596	-0.6677795564688862	0.29219272832637316	-0.1873290184063747	0
-2.238231233324972	-2.120700152635066	-0.6068651778571754	0.45768658605355206	-2.7475048427252347	-0.4997301761516306	-0.5262478565174211	1.3883377782084478	-0.38502181171286365	0.38298898474092846	0.14125714008746323	-2.1305664798072006	0.7682072166317373	0.21539650545628794	0.5082686396745896	3.9262377064363267	-2.0841129394985884	1.7246966497611085	0
-0.28744751940035557	0.2873289044030093	-0.04551224530124217	-0.4242363333980435	-0.5698329282387588	0.32950873557300914	-1.5171736966716791	0.7505791675217656	-0.41619440488525394	-1.1300693390403578	-0.4500128579958137	1.2571492168625729	-0.5353350870162231	0.35845361820962024	-0.7309562757154733	0.7579218499236196	0.6855077387902041	1.8486088332964115	0
-0.1755639454992155	0.6686548047579066	0.09806753953894455	1.2958717818630143	-0.7188323876087304	0.7450053128772811	-0.19469729611668168	-0.06418817710849775	0.09175248444837286	0.2522403964266774	-0.11622904312195817	0.21471318317052634	1.5781180575621845	0.9854496856152184	0.8691545924968965	-0.4555395260238707	-0.8892408282283243	0.9553005582377528	0
0.8760467925297942	1.472670675750982	-0.6039806259692295	-0.22954865536034708	-1.6394841625254342	-0.39247110606087293	0.9965705105794472	-0.46649537922819795	0.6404797952008238	-0.19050310599781134	0.32405702822156063	-1.1476913898156673	0.08520944963390106	-2.9911359709007233	-0.18689615816198485	-1.6304732437151401	1.205994516546816	0.7774073527645112	0
0.46667098196608103	1.52100622715938	-0.9489165208248372	1.7473631979155582	0.9321915642603847	-0.23655528721894603	1.1356201471829441	-1.1062935124116342	-0.8245141615276735	-0.6085897232397004	-0.5289777080640152	-1.0565576427602528	1.223083067095325	-0.25885440036983165	0.35250496835687956	-0.5703513664136806	-1.8206033005485172	0.2700573583914221	0
-1.9122549754197768	-0.06863404608546861	-1.3683150388328105	1.987275999230808	0.9113627221747217	0.10575379127148042	1.2637066776546686	-0.8463159774657358	0.543479378670093	0.1998104337187135	0.26402008133367	1.2723535001067678	0.7324921027798023	0.28872366282502326	-1.6548874362282961	-0.9600462952794637	-0.12270893359572414	0.09337237427665124	0
-1.1302037246739238	2.411676675578421	1.5163940552535728	0.6021183203924835	0.07203686128374476	-0.21220896990115168	-0.9519184600222356	0.07748051851886253	0.2577525401427507	-1.2417605754816243	0.33417641724489744	-0.15525904882474875	-1.907807557877391	-0.8603850107795019	-0.41360553342164424	1.8876876573401904	0.5565531245337582	-1.3354815690998914	0
0.486036289417637	-1.5473039889383655	1.0826910538870733	-0.4711246518178786	-0.09363618873917084	1.32579664754219	-1.28716356858425	-1.3971181851129912	-0.5835993263460049	1.0383788510193166	-1.5193460754768424	-2.832155598110569	-0.4511588584089988	0.5517407999109204	1.2002617497388293	-0.463161362085399	-0.41142660711600243	1.1539007342557472	0
-1.8697416996954206	-0.38852077518300926	0.19042388992505774	0.44921872128503426	-0.5098066931908826	0.03444101170584135	-2.4883273534129895	-0.6582484123338483	0.4535087125544674	-0.9822940342546795	0.058984221589597374	0.446872500802698	-0.34254920085776497	0.1704637709965709	-0.9627325652846123	-0.20661127969604665	0.6102161695892225	0.15697296096843422	0
-0.5865312695639355	0.224216404290793	0.714609790636618	-2.049941278577478	1.1590740649558977	-0.336254738681072	0.42548993324023027	1.197246923645228	-1.371673697230466	-0.7094410024275466	-0.2885486958757048	-0.7837535211244283	1.7349365758368085	-0.8567720938267928	-0.5555467794868666	0.20438903160297678	-1.2021495260760888	-0.39568071175626385	0
0.31745326125017514	-0.33286040438251124	-0.09338685889994829	-0.5293321124483709	-1.514470309180767	0.32159321133923857	1.7549330716472415	0.01840163078343813	0.22526411724754952	0.6927227551168594	-1.2693304965466992	1.7025146581296056	0.20232879642280202	1.631856899089109	-0.7330329955239894	1.8180619225578247	0.7751554940347831	0.5530400858523584	0
0.23402445435314795	-0.24852861807444937	1.2005316584738726	0.14035986984804696	-1.9670697035871523	-1.1171864617070024	-0.1858457521927473	0.3099989831655551	-0.05658848889989584	1.2189707897936632	-1.9511018640386248	0.1435879365051602	-1.8179792253871547	0.7597122954841684	-0.09445871444200275	0.41960997202411815	-0.8638829605897661	1.279464931657751	0
1.0417246640588513	0.5835443030118876	-0.12951724686344077	0.5798572852951321	-0.7068925679873489	0.8555556590207121	1.649480894323921	1.0706105599791862	-0.7296024698074095	0.3614173172731029	-1.2931415437586478	0.5723903111756757	0.45060341286253885	-1.869816339532164	-1.1617838439123638	-0.28313889674376713	-0.30085974714082625	-1.2094769354188053	0
0.38897872935218375	0.2514736089405121	-0.1942691319785193	-0.7557915001583629	1.0487071264165635	1.6554071130882952	-0.4835614838465371	-0.6121669171548207	0.4912076654119963	-0.35802937974698623	-0.13939720066323416	0.7396531517246714	-1.9093560875072928	1.3183023248526693	0.07268052432934134	-0.4114931445621802	-0.08923415422144892	-0.03757064497948127	0
-1.7312013034449254	1.494938227453236	0.041325632270618466	0.4430021304473752	0.9515497705740428	-1.0211624575603002	0.47347189903522846	-0.26764109089879357	0.8467707752164937	-2.1272274203514954	-0.099094300241269	-0.6028206557839616	0.4322629506341555	0.47004418736820214	-0.7076258948220261	-0.7121738641760436	-0.11066536855732945	-0.8966422273152082	0
0.8419836954521269	-0.36920720044744615	-2.9069882193216414	-0.3748220566218061	-1.0385438208439723	-1.6312758154609455	-1.2374266382225725	0.10940847183297006	1.3286408282482312	0.31318447386498	-0.6065033882157397	0.4559041951707027	-0.45909031021899177	-0.6946003691631446	-1.1543626682329844	-1.7518288067517191	-0.3899237065594453	0.15805348992013185	0
-0.09662367001488972	-0.4159669279473586	-0.9457460606967811	0.6082461916849685	-1.317131919946585	0.7760279138434754	-1.0022170189267248	-0.752435237353035	-1.466785190615677	-0.5014021468856367	0.9753124584779789	0.5156280884439565	0.9784221120280351	0.5221425459339358	-1.1036698285303692	-0.33078922432755736	-0.7801991291174627	1.3305749040390402	0
-1.1967886464263116	0.8936976893891109	0.8929538701087693	1.8296202017160872	-0.40968659262949736	0.7123221595801621	2.2816518365388427	-0.6176416769336966	-1.5350402475323597	-1.8800100339077637	0.7127120288613313	-1.8831502080585838	-0.37231905293792283	0.4373131870389607	0.18517553682991406	0.42544486418417227	0.22228985580085406	1.2788658133133932	0
-0.952316380738797	-0.6769951384585313	-0.772659445270824	0.8301918118626102	0.9003985883950636	0.4512253193185082	1.1834936668899279	-1.1780408673763807	1.667224111551137	1.5232386217122582	0.7356219972457467	1.78179890877106	-1.6566232076777738	-0.5244481362626519	-0.7353034606819523	0.7214793237573432	-1.0501407396021456	0.7574951493374855	0
1.3705361439967134	0.6952029000839993	0.2837510236615011	-0.9878733409007492	-0.8468509661253646	1.2496189052966666	0.7793490039053323	-0.03901951937754412	-0.41790954576589057	-2.025807873111377	-1.0708524186844388	1.9114190871397234	-1.2804555710024668	0.18947982122108065	1.0074439731951985	-1.2549226680022925	0.1847104747810833	0.937915537510655	0
0.012499321907250335	2.8684030556667683	-1.6685992588781953	1.0587285298838789	-0.17280173739646437	0.7719201548366751	0.44130715169924584	-0.7331561971099966	0.22899639245934025	-1.8579014513982872	0.6032475005713938	0.29815846599052565	0.6386601686431024	1.0581183250871502	0.3676198402097109	0.1480894197982762	-0.8810683366612923	-0.712220763649051	0
1.186734620177331	1.4363354057059785	-0.23811043631205406	0.04600274725327412	-0.9046143749937661	1.1727568452674448	0.6654168236917787	1.9412174364637491	-0.8783230771797389	-0.3780078990182172	0.2314459225255723	0.6464895377257707	-0.21566763754763232	-0.8729610904537004	0.8814075289235711	0.7211353625455816	-0.9162741005637249	1.3554428011054958	0
1.1701987091966037	0.13429649724779288	0.07959786237603639	0.5540577711159071	-0.8617030702562581	0.03003147916408217	-2.1523835446091804	0.8764556455029355	-1.5614932224418594	1.503419828428999	-0.3301200939664503	-0.2116669819311769	-0.6277339060845056	-0.2880388739220764	1.4185313451480366	-2.4878086565350794	1.2769653860881878	0.33802348110170816	0
-1.2070216478572156	-1.0753123930492379	1.676393027208203	-0.9455068799427312	-1.1533505105959594	1.1373145423647293	0.33855287628591424	-0.9379255765363989	0.216624975404619	-1.0257526836402773	1.1008213984226052	1.0613709648731335	0.5320061988219431	0.3616610612470166	1.7611881248673737	-0.0003136726117747121	-1.1818741254208012	0.44947391283230687	0
2.0860470495371137	-1.0147594931858521	-0.36146276669398575	0.41644603810145264	-0.05390484900573916	-0.9823035803773146	1.1218578562304709	2.3200407220172594	0.19613145902390733	-0.9040682897360003	-1.548960525053475	0.2579759812211809	1.1038773433162576	0.4751677464953816	-0.002403840918853844	-0.5892716517893062	-1.0921636327180897	0.8347513263248821	0
0.9137716213855857	-1.5457297866907331	1.5898389781806839	0.5740712208940013	1.3995946451457935	-1.342127748485115	-1.365824155415439	-0.14896930976729691	0.5027844268951942	1.7963608229269636	0.7060789138151315	-0.24268127681203333	-1.0263692076658921	1.23000057271915	-0.9647054257507148	1.6284685547723217	-0.28438464960650933	1.5905820726178503	0
0.6789312900592783	-0.13699548944245826	-0.5193963718261266	-0.3409078773460798	0.4283166923752375	0.07715649621771674	-0.5938114080687051	-0.16563141031763223	0.0785770297191498	-2.128734094414812	0.4581681147886987	-0.9797212247168068	-1.153332403205745	-1.6873443471107104	-1.7938924978678903	-1.3554475031122892	-0.7090209576304904	1.9532591375265682	0
-0.5258796758952039	0.17775010626803134	0.4004813865063287	0.13106518621584873	-0.07744346072599365	-1.1952937635992447	1.4509275482792119	1.8071966436378852	-1.6826586941226858	-1.0240285908863795	-0.2798103423770061	-0.9645377949101913	0.5059655534558652	-0.7282722024066131	2.1650560678066024	1.190548594343596	0.2125740306322149	1.0269862633197322	0
1.105900424357309	-0.5639474880582432	-0.8162172445419648	0.07814306296964744	0.861636124497944	0.13906039865341766	-1.5769964821909972	-0.8028244439508423	-0.07397286359437803	-0.07566560432583026	1.9725421767898081	-1.385987942398998	0.5055892418358746	1.4891131083282896	2.271449745422796	-0.40439742318396127	0.4914294527201998	0.5697603571986469	0
0.19548173155329082	-0.09884520123930605	0.4359753895000459	-2.5322460852196853	0.6820694900626313	0.12617790366196718	-0.22247489677826537	2.046862195719558	-0.6749340187905523	-0.4030759890650308	1.991553302204734	-0.8320613048498566	-0.5501152829365389	-0.14702542343084998	0.8407344821295493	0.2078025073533134	-1.2926253471522626	-0.5321685631271895	0
-0.6073544332122114	-0.07722104522304557	0.4258436586298291	0.4182057558879721	-1.7760117540484022	1.063940987560856	0.2525688459966235	1.3845320475939062	0.4441983272906719	1.1013229577357622	0.46654531145012695	1.3462257562027482	0.5222506360177785	-0.09791524644290406	2.2724347204468818	0.8890371222798921	0.5737444210044131	-1.276304416538336	0
-1.2883076174635377	0.2927154821418534	0.1455211977682408	-0.6141225650083162	0.14098269961206	1.5886269280435958	0.6954024745502987	-1.1410085097527383	-0.1115088271429437	-0.8049664808525608	-0.38769991640856116	-0.41361566562964275	-0.4776455826040052	-1.2551353719733949	-0.12765468151819012	-0.56060763684731	-2.929448690002268	2.052972024501663	0
1.088769654216672	-0.37630072492499606	0.018819049740598424	-1.1716543473175618	1.6957228778108653	1.8972886947731116	0.1566937282465246	1.0235306441853447	0.17528677893392386	-1.3367254388759306	-0.4118233689636573	0.13192796677195706	-0.4545477187434442	-0.218653277435036	-0.09139955750911445	-0.08087849786546131	0.05225849049748321	-1.060605066396601	0
-0.7170161491279362	-1.2845842656999693	0.9778155496862003	-2.1056469418403245	1.1535903433169254	1.3863493972628433	-0.3021805869826214	-2.6031370878272986	-0.3613105619672905	-0.06418416128881928	-1.0105982199289134	-0.5152183938082427	1.5301951988633513	0.664927162301741	-0.9245641143780999	-1.5975991695954321	-0.3270173176097711	-0.21345677935043825	0
0.4961991873633163	-0.535316712567659	0.5114995753618614	1.9351540400602292	0.8155010224442626	-0.048088507330772585	-0.18315047105329468	-0.35667313417987123	1.1806409124521446	-0.6273134459513029	0.04522270899998256	0.05119790188108534	-0.501784192811532	-1.3724655478841008	0.32297450361766816	-0.06100397185538355	0.5002404694365699	-0.5336003064391669	0
1.2208212988130478	-0.8767737812118448	1.7120402840178925	-1.7476365098282616	0.43477006455689116	0.47543068252662346	-0.7955570679408823	0.4243939378610126	1.2795186697601588	-2.2168188393540644	0.5027448074908146	-2.4932708203300775	-0.965664803523208	1.6291663649009451	-0.581782033392054	-1.1738799644089726	-0.19793772898468187	2.067906338163552	0
-1.8316822472060261	-1.0513099116393445	1.4974316831796264	1.8577023435377324	-0.10343122429028392	-1.2390527025266425	2.095843501809159	1.5944423917491968	0.678946987762233	-0.81240234893742	-0.049029340838036735	-0.16036008104483077	0.33085130461557777	1.451001438131336	0.8794170411374032	-1.0773760769847582	1.3764964500195378	0.3131321400131553	0
0.6870657958589163	1.466540859278603	-1.1115802495135512	-0.035825578706462934	-0.531454551359215	-1.5678594253654559	0.3467099776049199	2.5115565515844236	-1.8400777445057528	-0.032280611049470324	0.6405429350747734	0.12307820165618115	-0.1131280525157404	-1.2992163634458243	0.23278674294016363	-0.7567639770159263	-2.1899217049785533	1.1945922205137307	0
0.9583858198420424	0.0516609768510798	0.22907468820570256	1.0743180127155614	0.2243396567780826	0.9040175547613144	-0.29748220087385013	1.3119837385739466	0.3207857259326839	0.19405194360587402	-1.270061088712032	0.2869558543017087	-0.8319549174944512	-0.6382827265284942	-0.8153756283161211	-1.066234931899225	2.1247714030169615	1.3313390619884031	0
1.9203675021442612	-1.222895019555564	0.07125374991089249	-1.2935076252040958	-0.695694877197064	-0.9181269834165748	1.2395840064415615	-0.39622967810175985	1.0683793336940164	0.604120889588518	2.303638752104789	-1.479444223139724	1.259233239786799	1.1464408704007276	-0.9733788380270346	1.0071333364731596	0.3361449630262288	-0.22747625995340778	0
-0.8239354869719996	-0.7191094514491859	2.049812095785926	0.000682818957482628	0.7821300015314592	-0.7908993816675531	-0.7798529462216388	1.0819848092499422	-1.3495762115515322	-0.41521376790527154	0.03402741107223205	0.11137260184005242	-0.17909328501615626	0.3958197810959231	0.6928557558178116	0.73463754545933	-0.9858038086678267	-0.2841550979287972	0
1.1947628618769377	0.8946471875738723	-1.372859451481064	0.35147990035220167	-1.9782252493748103	0.04693490206036963	1.897767016745977	-0.9478927172689863	-0.8343230454915821	0.7640297815728595	-1.542801515209646	-0.6327550298850391	0.5964411375817527	-0.6342858476894031	-0.23596998721097162	0.7441857103150346	0.42154608353656126	0.2668183962954019	0
-0.33912227927003874	0.37006111526895535	-0.12373268009975662	0.45780560992578473	-0.49693202511797824	-0.18256897437954112	-0.9899577925520139	-0.0350076100062359	-0.8110008636288448	-1.1140464501619933	0.25866114785538813	0.21273977585766032	0.7828737349485725	-0.43112556957509907	0.4080528468367557	0.5507975722736632	0.44477380783159476	-0.8256536828021421	0
0.1493634822711889	0.36414029605466136	0.007178466907941942	-2.0864776583710847	0.16048962397348007	2.212531039397242	-0.3600392687569827	-0.7280770978553212	0.3733485597113982	0.3123782104665717	1.1927351654164144	-1.2578681559088878	0.7313802525749924	0.5904220612514635	-0.1421465369405461	0.33868731792169	1.0294574815983573	0.8723153800284503	0
-1.1430193120737286	0.8201581867554845	-0.06468860503251848	0.07287409801551539	0.0731969910016945	-0.15024298879825998	1.191707497107065	-0.08371795984921201	-1.1195461283831687	-0.39352985596972884	0.1786947168104756	1.2292147842970504	0.6030946849488336	-0.8505352787470439	2.4851899166788916	0.2647753109779796	1.2753907379990148	-0.15171443357722914	0
0.5333592447054494	0.8394685045184047	1.218194711754256	1.057368305378225	0.8721970000729778	-0.3150867311941086	-0.5717460419560614	0.33260751032419755	0.9331280723410693	-0.22272070077660705	1.0651719657143865	1.4526167454861794	-0.9163209190734197	-0.8369207037962799	-0.14037505890533644	0.3076126681891964	-0.524567013767051	1.3522026788671444	0
0.4240668615184512	0.03944704824073949	-1.4359095238685275	-1.3158158164275071	0.2810092502818063	-2.132595626154836	1.0126374096440718	-0.1581538443723203	3.2430929695947333	2.3079162506161106	-0.18144906924751675	-0.10633700253131496	0.9955815140020298	1.7031726099180378	-1.6380290574360168	-1.7863754653546866	-0.6220348055543814	0.5827375831738644	0
0.4968735905075971	1.0697714549838502	-1.1996975283653082	-2.3161438629688766	0.8580141953021454	-0.8281962729652346	-2.018487864388638	0.14506374595938162	0.7931756882186773	-0.12205713212127726	-0.45784838618248924	-0.15936223214590656	-0.37058276240078286	-1.3480471119401671	-0.7146806769904318	0.5212799050138145	0.3216785413765001	0.16805980596682024	0
-0.9951484818533795	-0.18150316213566714	-2.1770650464428547	0.17847666388538974	1.4288577078135674	-1.4741321320421057	-0.5859276733177553	0.32910677871012955	1.2528426344274837	-0.4482246163001494	-0.6922503292658964	-1.9689231424160831	0.10343812930810638	2.042076040143744	0.2773584619646759	-0.022278979183713316	0.32208231076698546	-0.01109200394860206	0
-0.8130143722601298	0.8232799156777053	0.2257615231117544	0.017613251933657315	-0.97536602727825	1.3035079319347591	0.6647027453331099	-0.552920837367302	1.0018248536819372	-0.49757083838520716	-0.782003492511037	-0.7597031174802871	-1.7710685530880912	0.47154238041820573	-1.8311448783383502	-1.2284438312657626	-2.0755880090785332	-0.08606969279089306	0
-0.15032046027187207	-0.32669621318636405	-1.0425776946705763	-1.17223375343664	0.46436986354657417	-0.5505519317084877	0.31635832153614474	-0.8852486861242225	0.18106274277108234	1.3032780373160637	0.5861658003927833	-0.4124138182164804	0.25719897035592737	-0.24066517453021302	0.007880184694728152	-0.3256110521485036	-0.1643352058853912	0.21209335307417523	0
-0.9933586995819507	-1.0158788269899783	-1.388542553831211	-1.60027110450371	-1.2172826922204794	0.15946250680412918	-0.8927875154918841	0.5136144642310962	0.03471374875256186	-1.9685042134380537	0.6549755842216898	0.8107986455917099	-0.9938626748348534	0.4201915428949916	-0.856498237409199	0.0976703767483354	-1.2644984069549656	-1.7931064525345768	0
-0.3828171896129687	-0.12372894627483615	-0.39767969361460404	-1.1840305582225594	-0.3998990621311371	0.269294752580734	-0.04489303012253698	0.1825010305992134	-0.6701152004542329	1.1717179147161596	-1.1761733365547806	0.4875602970867186	1.1818910929599615	0.4809080927488954	-0.20252422706483003	-0.5282970466629792	1.036087651046256	-1.422974925261673	0
-0.9701242603796436	-0.3975577654917214	1.2376537575119981	0.37976763604089603	-0.9680457585102453	-0.31030770538490365	-0.6143231440962944	-0.7097889922335351	0.9788895585567792	-1.3717431292635056	1.6087808557343735	0.8282296901846228	1.090861670603698	-0.4629395120252583	-0.14994071907910936	-1.433151814524712	-0.524662407066803	0.4936548476431509	0
1.2960630617813962	-1.1071568168024517	-0.36550593698526584	-0.15129922023252232	-1.3957892021924851	0.5913492417584003	-0.7239903317426091	-0.19539035117702397	-0.4519493719118777	-0.7893385057196743	-0.0070449854805546995	-0.21560957856802238	-0.37185788227866556	-0.7284616216803428	0.31952467078295543	1.653617268492285	0.13988723283912738	0.996118214911129	0
-1.3902219251534627	0.15776143929376948	-1.0973683189710666	-1.4769249275319014	-0.7393714074590363	1.1918993344135729	0.9500158286696456	0.24300472205439969	-1.5327005598899308	-0.1962806513879368	0.30170000890173554	0.1755362295785979	-1.8437935834807457	-0.8903178480198718	-0.06407776414871663	0.5362909095171899	-2.1961278210999464	-0.16212397547985843	0
0.14304876987895235	0.8496119885162131	0.6928575842374367	0.5825713188088052	-0.7999405067019342	-1.9080021371233076	-0.39305275706140097	1.00163182520856	1.3934545275244314	0.7105491022977853	0.42934082280173436	0.3796396483859655	-0.5561187467607805	-0.13006029355362003	1.669069525826331	-0.9425580057918763	1.6147787907098514	-0.3220281544920584	0
1.3254321090950785	-1.4068150094975382	0.5859042011646491	-0.736770135947622	-1.4152671919241875	0.21853404241094568	1.0094717885959688	-0.8449414385934964	-1.4990159604584012	-0.09184476433495513	-0.08743532877718108	0.5483196275544987	0.9495945713644882	-0.059415181272494094	1.855503314794263	0.22423474453529177	-0.3464265060068996	-1.611567359102828	0
-0.26265952031616774	-0.33638694541113623	0.9603047962814704	0.46248362406685406	-1.1793691216326172	0.1722543864110375	0.6715311717290534	1.5280313593878327	0.8875039674140593	0.7608466543114778	0.06008599461516361	0.3883120054234496	1.2495049007061587	-1.3327773974796497	-0.3494393272169559	-0.7725687487562407	0.3791531187261241	1.2302221756507876	0
-0.5969742867210739	-2.390304367469438	-0.41222074502447015	0.9134737320174066	0.5376299029498797	0.4281862478105761	-0.27999330187447974	-1.2790307362197864	0.5152943216244674	-0.8342818100346248	2.184096733380456	0.570507208354516	-0.5806483025539511	-0.6113852473886282	-0.09294420661358828	-0.23950192202174977	1.1168337755299542	0.18641616974404632	0
-0.7316317389085281	1.8904406851557827	0.04930833152022263	0.7688396759688968	-0.6082265074447593	0.3631156277445234	0.3111099911431952	-1.889649292096153	2.01527511046064	1.2906444609225471	-0.39719531614598763	-1.1022697404558555	0.34756161380355205	0.08669769941439659	0.3556689485632294	0.19157739619408962	0.5062409893059261	1.4473056993918065	0
0.5681032051286461	-1.0496554989099411	1.362562852712452	1.6406145634882874	3.152056734512085	-1.123494033239598	0.242882013150275	-2.0820987031889873	0.5531491563792091	-0.5482002981667726	1.9234457948249533	-0.7746149700185819	-1.6891830379672617	-0.47126374070251964	-1.9754877712171375	0.7510994545073101	-2.0650830462563206	0.02845758118315888	0
-2.077811819856197	-0.3202978045366419	1.643378155804534	0.36064789143579495	-0.863493604964934	-0.031203488939083975	0.018016872044446585	0.47263034584340563	-1.3668583632808264	0.5925672738473307	-2.704391631602775	-0.6298845523638104	-0.48827384245154465	0.6333268260712385	0.02263085267686914	-1.4055630538562867	-0.9849931258170151	0.1986800095474069	0
-0.07906734186455629	-0.5791241096357465	-0.48083378951197936	0.696167997159289	-0.5176925728692147	-0.08809124402907328	2.169936588080543	-1.423682636883923	-1.8518427315746586	0.7835896647986067	-0.6786430612941032	-0.31823752774262026	-0.7811563781311142	-0.2598001407675125	1.5985381120963413	0.8021284586181193	0.8622235118869771	-1.4162270557926455	0
-1.1511537365528692	-2.839078659485427	-0.809380821082754	0.9567031863856584	0.5169465157483709	-0.2215132629521239	-0.02230028371805305	-0.6888855425754056	0.20475888240178416	0.7658782794806148	-1.6158867874104728	0.29964768783734813	0.9324348709546673	-0.4151002889633696	0.7007006121205837	2.814654444472553	-0.10434279298689192	0.3933070500053236	0
-0.7380570836613916	0.1812511626020504	0.46027162498230384	0.19484234027013805	-1.0196953197088567	0.2063617713254507	1.4621959387176369	0.4486357645145273	0.961987189071841	-0.23701197001262772	0.7499002394237105	0.27926783821652595	-0.950910729687232	0.31852100479887446	-0.9916966634403105	-0.6328802748847919	0.18932830729237413	0.29724427338012405	0
-1.189232465077129	1.0539857711828762	0.5720062783004729	-0.7047284356108838	-1.5375847964491753	-0.1449045790814313	-0.44594371386116016	0.11314045705302281	-0.3631166611555665	-2.00745686074501	-0.3883469383011584	-0.30561911106831297	0.6336610247740587	-0.6981996746110497	1.6786746733725662	-1.911640550651757	1.3111674978026244	-0.2243189708781048	0
0.8595848723435562	0.0798014840587331	1.1395555360254692	-0.38736196455281124	-1.0986204251778122	1.4205042872710631	-0.11348064588214118	0.2215584736242106	1.2347519140447951	-1.031955242094435	0.5954908976392573	-0.5898947564628909	-0.13216935564437185	0.07227896538428889	-1.500221861446936	-0.7788370428204348	1.3510728924131392	0.8861911885847956	0
-0.06263957732723487	0.24312345851289308	-0.29424250563645765	1.356583385827982	-0.20035257779416388	0.23184209213484805	1.146030144142065	-0.7773714848459066	1.558789184496894	-1.5304614097433769	1.6296421311127987	-0.3726755839519746	-0.24269874782528175	-1.890010171182943	-0.4547947173776929	-1.0398065310268843	-0.6076463453734726	-0.1373109657888796	0
0.9577916144729056	0.20760335140062577	0.30767665340111383	-1.0955193888455623	-0.8807540896027302	1.798725018351312	-0.7352010347632466	1.6562082520572956	-0.2430611988808665	0.0022879361435040493	1.0703651602299298	1.2718924219386565	-0.1108125602790875	-0.3882430535215389	-0.05592044852221312	0.3379575282321183	0.8913036868697555	0.004229858994151577	0
0.6188862980231536	1.638359732270941	0.38130961226478466	0.3116528560047783	-1.5189108250900678	-2.6307301368290634	0.38837572923016833	-0.09482423128087224	-0.514782674914742	0.24353020418634463	-0.06040372919690829	1.1277802506338985	0.0861108682589779	-0.7469232850701676	0.990166238959289	-0.21713107494620248	0.5265366836723071	-0.47741070619280046	0
-0.6498268854974364	0.08416823018569615	0.01282864354368512	0.479827035366833	-0.26864575330974255	-1.8363597837703973	-0.43277388358838864	0.7938184671438157	-0.29737607924310644	-0.24638340251454802	0.9863765059059371	-0.7119732272589228	-1.5428032182428997	-0.16063111952549436	-0.484173951248737	-0.966246319753254	-0.17537845589869072	0.49150564724678364	0
-0.009288561567815747	0.30698107268623775	1.813407698515423	-0.3428788615575641	0.2783486346446696	-0.5092133625991345	-0.8463597198869729	-0.5849076534177698	-0.47875857152168855	0.35947579754712555	2.3490757867007575	-0.7160434362758403	-0.4166253056154625	-0.06312301311124825	0.3957988487097471	0.26355081195478497	1.2840957939481172	-2.4263920705352082	0
-2.3869298701956727	-0.4958781720101493	1.0973001875437087	-1.5656480316055963	-3.007632339693757	0.5711794062192087	0.24365722370271442	-1.0902084067994298	-0.9855396007209299	-0.9697437196346744	0.11053531747394013	-0.626315276183007	0.49406391897551966	-2.854626662904391	-0.8568518651277993	-1.1260539609110503	-0.2563406783724922	-0.5380477584901385	0
0.7978437798957666	-1.8593367716600575	0.045491476330752	0.5583364232117055	1.8566474365619547	-0.4817659710934752	0.32445860435251705	-1.803862792562365	-2.391956204313024	0.8447743757816999	-0.005560293648070566	1.1785126897984228	-1.3734028889697492	0.5199021395287525	1.8688178405438531	0.4197056083572659	0.27658150559104877	0.008556080824349832	0
-1.5708814571259122	1.355572935710348	-0.6108576398050658	0.5044832563830169	-1.5630343065712535	-1.1794596645077804	1.4350873992222355	-0.34730228895784293	1.4532754760425446	-0.07823065905851781	-1.8418977729578574	0.8920675997317206	-0.5898923177556078	0.6986888135170435	0.025210867540082116	-1.5431182279428703	0.16429476537056906	2.196223142152799	0
0.4929864585144592	-0.05751775300546313	1.0753434019568977	0.2106684652031108	0.20953423026279433	-1.0916251721591026	0.23384802578959837	1.0354434164169448	-0.8360621521000247	1.4244958212469476	-0.09170602414512598	-0.8877695115385407	0.9976320769202445	-0.2867942357382693	0.7595148874861078	-0.29175863225853715	-0.059826143529903696	0.4935602043342916	0
0.2908970575900059	-1.9955317804517385	-1.1212437400943918	0.9294099847908155	-0.13213658890154725	-0.5237313027714218	-1.3585740152574743	-1.0797363212758484	-2.0217986399619474	-0.10128071870153288	-0.5984375805810469	-0.9665878909853152	-0.0681234251679531	0.3639706308527381	2.0931979322099448	-1.5118834195632136	1.159381043300522	0.973101561015072	0
-0.7790927393767005	0.20323595458603103	-0.45763324933761523	0.18568858041873892	1.5091310134045506	0.605606232631313	0.508608373233442	-0.4303093199546424	-1.4840566649243352	-0.2084682105404079	1.2066081548639151	-1.5271678565896476	-1.055089368176695	0.12626773623406817	-0.9846547848472624	-0.7925234471152126	-0.4235985817281771	-1.3656174041901494	0
-0.9741218462163683	0.7034279167873088	-1.307369782230964	-1.5978721344948377	-0.6300249795338944	0.7319555025098458	-0.19692180799688955	-0.46458107811561833	0.04435879751560705	-1.745707432859652	0.49470565377503245	0.38343503140364416	-0.40930847409572124	1.0059245117964166	-1.1274960989530387	1.127908993253569	0.15449366559525113	-0.3365525898781734	0
-0.01987363536831157	-0.10726476581094174	1.220282896417717	-1.0766791274710135	-0.7625192391465982	1.0363028920724797	-0.5955349351838592	0.9005330773315916	1.6994359830087096	-0.40179502694163366	0.6813623265753054	-1.1536922813398585	0.7547332980678092	0.1994239859867671	0.4730382821602152	-0.645572072035395	-1.6610834155671725	0.5032520647495048	0
-2.0634031524794545	-0.3173504922425348	0.9411818664199697	0.19189773587303607	1.9483426447898131	1.0251091525817735	-0.6538983883255765	0.02731337985143867	-0.04737070254443595	-1.5821767633461272	-0.9403989164843533	-0.5607609069798603	-2.0362205028559366	0.047493468251642953	-0.24907184465304072	-1.6728939013115742	0.4042128652773321	0.7158727446909595	0
0.2270344788648889	-0.3240681752089702	0.5914421517518549	0.6802203604766911	0.3074035697196884	-0.8246122504347609	0.2766007655111807	1.195480650825479	-0.5966290586117302	2.0979393391324312	-0.5256309339853844	0.032407013340136216	-0.6724855960063362	0.22327083592026087	-1.7422216926352752	-0.5460417988167212	-1.0921212003485672	0.1353383478922909	0
0.9944473755089074	0.6460061871145515	-2.3716593608588923	2.0420696529278803	0.2952799406208684	-0.7764991404930003	0.15712791899094083	0.17618982250269238	-0.6668487169515637	0.1979166673420755	-0.6074722876203072	-0.40436199269002276	-0.6862791357550845	-1.4326712897396527	0.1458364702153839	0.5852994365163381	0.5148835960763722	0.8199252526352343	0
0.3243402100148682	-0.5327254982169035	0.8396638644311888	-1.357517539841935	-0.9006713825124801	-0.9642000714232447	1.0800560591393102	0.9427885141400756	0.48730523704499484	1.0719298652117972	-0.8792827824119881	0.3485951198609804	-0.12517442838316423	0.8468821038849139	-0.11522423255219759	-0.3849428884100812	0.54090851856099	0.8761691671912328	0
-0.6683451948468017	-0.0610756713523761	-1.0584406336416528	-2.4980610174929394	0.200459631413729	0.6089053562546319	0.2620668090867255	-1.9495617177543672	-0.35084943007647457	-2.2183477600510813	1.3697011076541847	-1.086054582118086	1.2554036094598964	0.9458696436841456	-0.9005903525360617	-1.132784951267745	0.35037021638633825	-0.844324037183071	0
0.10248464215820753	-0.48282759080691834	-1.7811584144656334	-2.230468019124459	0.22668424849459717	-0.5615577463306254	-0.5530898169141323	0.6958638390937854	1.1734422766324448	-0.2725447213618092	-0.3405987069098615	0.5001430331138838	-1.3569355696995753	0.223153054747697	0.551885971822154	0.6802302084176292	-1.936752702502465	-0.7613552698089406	0
-0.8782632528234666	0.09988695440921298	0.48074457976798396	1.4967104074459814	-0.4949654803680731	-0.49757249830921385	1.149672018878747	0.2965769385303051	1.2676515111879738	0.2887280030098363	-1.1571166187132709	-1.3331283547778066	-1.551512249058929	0.6620518347584732	1.188596823087008	1.849362141386381	0.8431053323232401	1.1628385775349859	0
-0.5800163326536847	-1.1564158167438567	0.8500793324175533	0.41768075223940065	0.10744437434089255	0.3873714806329899	0.3231854824582059	1.2838168598535613	1.2949855848169558	0.544220352340347	0.8458028725629282	0.5140625524247758	-0.4611697320346189	0.7565646749131401	-1.3944950688592617	1.0538915522958832	-1.194522939766035	0.28580328679473294	0
-0.8451539584261589	0.5533889830744267	-0.03392522592790888	-1.5947559581633324	0.42069963101847885	-0.5779207768327106	0.8811467208133691	0.0013256887344072295	0.39542098538803816	-0.9575689550152119	-0.5893322314273619	-0.4586386361010845	0.8567024802425557	1.6773770878054892	-0.8051717517428763	1.0768481446576803	-2.169677417725702	-1.1941894010922893	0
-0.9587784561867748	-1.3525086894407223	-1.58358838978758	0.41299891213779755	-0.21406769772786138	0.3794053976051097	0.690472686121513	0.26561699317253346	0.6577631761503737	-0.06953228624226938	-1.1869933883057446	1.0578141808207961	-0.589112132781127	-0.9355962987624259	-0.17791787580439816	-0.912810919296513	-0.4174303819894322	0.3440539215634665	0
0.3483417392461269	-0.8978300664256293	-0.4877053729487446	1.0743330047702437	0.4964001177339411	2.0750650393485417	1.1801281737415277	1.144293068559939	-1.387868550455802	0.7638603516334226	-0.05310680169691065	-0.5509818035382495	0.1680153405325285	0.9452115346114836	0.5008315910042116	-0.87847380134206	0.7424589135926203	-0.6375875420759639	0
0.21668311896428621	-0.3033500674771342	-0.2188662517356257	0.7662429750405095	-1.040193719815898	1.945195074276933	-1.8210860692944963	-0.5976676832548571	0.370211889941741	0.5843141664353099	-0.10047572057170515	-0.057390703001542406	0.41055008532761655	-0.2310694774576803	1.3931812579349059	0.8393491142316022	0.8728243510056346	-0.966156723370417	0
-0.07938842440570287	-0.3004659487207037	-1.0056013756894657	0.36016418394576694	-0.5376457577798165	0.655403829850237	-1.0701915628943317	1.719040612841821	-0.8963326585920618	0.21930233720043607	0.7918593103880676	-0.5706404302001128	0.8524686434329506	-1.2291835978004162	1.4521176991825604	0.014149264965758293	-0.5964114079688796	-0.2991817724274345	0
0.8089192693927194	-0.5844552918504382	-0.7493576894227776	-0.22153659758373817	-1.176962112769968	1.8205439079418155	-0.5663945912147232	0.8316167861804036	0.2094700836477726	-0.9845340504819681	-0.0059547092127293835	0.784002779310748	-0.18826133508630655	1.193112945851028	1.0215153927818639	0.9189148546583293	-0.45965677227299695	-1.079842447781487	0
-0.6135876053627944	0.19624094066672046	0.5457867135323555	-2.1715714047604475	-0.00811320161175029	0.15808922532318442	-0.2775442563155516	1.2912738390158789	0.4217800742508709	1.310191908080897	-0.21596052035023222	0.9374774925069249	1.6350663945275195	1.311693449272661	-1.092141593428733	-0.253676077542381	-0.34516470544979644	0.4892545350763276	0
0.6863535550145331	-0.8388926740257363	0.06783851391693768	-2.0199273321561364	1.44194500580189	-0.5123742406766936	0.05586393984449697	-0.30964971398806124	1.146027575013415	-2.837506441397379	-0.016610342325908987	-0.10581875749769788	-0.4536363875916828	1.7262265456356325	-0.8873294588557712	0.7717961772356612	0.35625278870608357	1.261519252535516	0
-0.6671890847775054	-0.732968899123759	1.0960699074773985	0.4253213083301104	-1.5449373466767586	-0.5393050144632704	0.386382653848061	0.8377642215465891	-0.6792306531929551	-2.914255989816941	0.5232231857370332	-1.2203206899439758	-2.0173387981224113	-2.832325924984141	0.8139808601977412	0.12861745040496653	-0.22565638071225164	1.3890243629627617	0
0.6373246830230725	1.6163000427219165	-1.3927354721669964	-0.034550623953963515	-1.6167133749480143	-0.22938233185546722	-0.24861585376667736	0.6266136372630708	0.04556388114189831	0.6234071382799156	0.7034401331388942	2.154928677383142	-0.3152966552861244	-0.941022700666379	0.24608361531640882	-0.8022800271395435	1.481960768436536	-0.28321803894523256	0
-0.5655763678739903	-0.4713157211511179	0.718417423471641	-0.15774698323148525	-0.6416668201303823	1.665351917623531	-0.8561698406617501	0.03556607403299353	0.6523061516102304	-1.6313351104170732	0.4802605014059249	-1.0551076754804494	0.8227827808340025	-0.9626510119189763	0.6927690318488605	1.1058330662947127	0.8614365256328049	0.2513166482381024	0
-0.23130094292969944	-0.5764195763348439	1.471034690817104	-0.6994952201676432	-1.0370660735699961	0.66536893503283	-0.7961368031864954	-0.9500634974661272	-1.443604262169765	-0.4829098394605177	-0.0827150238964932	0.24309172766069878	0.9513062442994834	0.5268979236657937	-0.1908722195531798	-0.19819567637971988	0.5101574689151834	1.2725701629285695	0
0.1263141994832002	-0.46913085421040895	-0.9928660010855455	-1.4452052644122255	0.6662696720435232	0.5779785236395572	0.5773635251066616	-0.1286594463520559	1.4069347458917507	-0.4841184945848177	0.9552692372072055	-0.038742894989543024	-0.6083507646793376	0.5925303073177614	0.4096361186839937	0.3569727592669261	0.08127842205619876	-0.037893081716830875	0
2.3883719928704386	1.184256645196173	0.7228268949855121	0.11179915820338826	1.0071572005966691	0.5179947763914519	0.02620475277403566	-0.30356432526591504	-0.0809173376626882	-3.1704257358780557	0.21060083929764178	-0.4884760801103597	1.592669998282884	0.01934407081175429	-1.1889634195349619	-0.0498801541281177	-1.0461210850625042	0.4734074157124664	0
0.29094736433948537	0.9578396311082676	-0.7908817916945654	0.0340080962281468	-1.3650217954266353	0.7014947819247145	0.518871180440122	0.49580502102757085	0.00161903135694112	0.4147728907887909	1.6043391083085963	-0.28509425704201397	0.1386451837100845	-1.0861262991814098	-0.8682609615983323	0.09781329309330739	1.1039335467019071	-0.25628082425157245	0
-0.23591652931212392	-0.4068852445043747	-0.5347566708443231	0.29497145570882155	-1.4972576451786446	1.2809395766667275	-0.6654222981294605	0.7219034854381414	-1.2699985973938759	0.6688401305462182	0.6719446078144975	0.3842020720058965	-0.9944285217997922	0.249548189598077	-1.183056184734389	-0.25276325509618536	1.029413100955326	0.796701927070742	0
0.015182942540433121	-0.9748065759228419	0.6455877121741934	0.019381237698025213	-2.3203155982304233	0.7826298263165181	-0.024232833869692147	1.2024512479830722	-1.0952705188428047	-3.1767038131960006	0.2790838583451852	0.29156367668197275	-1.690671627606452	-0.9784995458666064	2.7552177437199017	-0.30561061415380336	0.7309589763762161	-0.6506598273683837	0
-2.0903028988531567	-0.1702582467959055	-0.2656045602861052	-0.39987823866837147	-0.11464083550639245	0.26426827164563654	-0.15011695125380659	-1.2640061679473638	0.4861847915619389	-1.9493717553224232	-2.0503574572842003	0.7391804947015679	0.5070202721353568	-0.05739536507403601	-1.395448504755072	-0.7079109406740753	-0.262746747686504	-1.5958939685741134	0
-0.7390286580232329	0.6523303381766798	1.4273053642892164	-0.4194347526585506	0.7564883543160984	-1.9140600705874673	0.6594512411136115	-0.803948414727481	0.30734561670797006	-0.24775241823970925	1.3204140097838342	-0.8744356483399182	0.6276062975618311	-0.2795074632965335	-0.15830547800966377	-0.18385389315920966	-0.8456731044941129	-0.014098965906671578	0
-0.0626482221218215	0.2412402484067293	0.08450514569286258	0.7979945496122363	0.9235086160473687	-1.0506233218278012	0.868772500590771	-1.1863364271098544	0.587855888137735	0.6197387847028687	-1.911316891662504	0.09297924652940966	-0.4684961133603157	-0.758765257935375	1.3508523306990055	-0.6536791406374189	-0.8063769291180498	0.07569494000509344	0
0.6855897462984164	-0.1416485860101269	1.1663705456692521	0.5309756619640905	-2.1782113197314303	-0.5294669635070083	-0.561842099351699	0.4793609534294223	-2.624817056374112	2.549009708717722	0.53102609489421	0.1488768039176911	1.1815677164191463	2.343654052812625	0.8707466445884032	0.94881309647162	0.13069002446438233	-0.14152575336694828	0
-0.47579544400490115	-0.8261119917145421	-0.6870140996994973	-1.3505559643429832	-0.07587145068502332	-1.6846675772263868	0.1909165241437107	-0.03633060804234174	0.14693529838668778	-0.5221315700199924	3.0768603701805035	1.360115900180313	-1.2445425000847228	0.23286808742689824	-0.6080061429373236	-1.014479726707414	-1.340072071123935	0.43221669075925395	0
-0.6813802350695739	0.9678260240252041	0.993782214530439	1.3739143852114495	-0.8523867660741036	0.4753656106920102	0.6324542166423008	-0.47417817510396487	-0.7717719573928751	1.6095206657759729	0.22749587573205374	0.635967750711738	-0.8220760118279274	-1.2192844665221938	-0.5694497744921104	-0.12402138738999703	-1.0642200068173489	-0.009844808650383004	0
-1.6885051880685	-1.1200474224698722	0.6709112482768751	0.6037905202778941	-0.3918767653868664	-1.017764309076953	-1.027403551526011	-0.3732682459413141	0.6445184916452914	0.9282456913443246	-0.49653173548196905	-1.1534924259847839	0.2678436378663333	-0.8235349706258495	-0.5182526388612024	1.3252760904370375	0.827115428565768	0.1579743122514517	0
-1.2719190011127228	0.2113965674706589	1.0626572907875265	-0.3756336657655356	1.3511140899867151	1.292745289518207	1.6637328321434735	0.30524312653135294	0.5873916998060122	1.41418728833109	0.4473939370689756	-0.5012341077902127	-0.44854283652786137	0.23855495377373917	-1.2905614219462187	-0.14325891536419263	1.0965471182302537	-2.191253851165281	0
1.534482101794515	1.1223742187031596	-0.4597646158304763	0.5433908278718096	0.003147726906326633	1.229990368438683	0.9826831427699412	-1.4000707231830092	0.5872624134641767	-0.20562785364324765	0.0828325705180999	-0.7281719009698155	1.7481370691208353	1.040061819902576	-0.7397711639729673	-1.3346106069102326	-0.3856726309778482	0.43450264609130573	0
0.240205843946223	1.2531328247682434	0.7899197221808523	0.9695690257529068	0.32685540061043733	-1.3892987302109903	-0.19569853114690144	1.0600897399086655	-0.05152292852464606	0.5030903686237468	-0.3187483152461331	-1.029811848541845	-0.12334406404611045	0.3090474430326539	-0.6556877194614437	-0.2357112448566685	-0.9394632419859826	1.119244917564096	0
-0.294455757588034	1.452755545126183	1.5287478505409084	-0.08104596472174376	-1.0084487325473497	-2.0858978777333372	-1.4720370730267915	-1.37383482489866	1.3784696274615047	0.1158245872269461	0.3896045240919878	-2.220421008935126	-1.1979664292172616	0.887079776446287	0.2867741123825862	-0.14720527868559727	0.5648423586001226	1.635797806135815	0
-0.22104246353705057	0.06936980265806943	0.19259691873130513	2.3921096352739926	-2.0993562644190256	0.683223014788808	-0.11480224875906367	0.5667717261841796	-0.6573725539947244	-0.048965030858450255	0.7114105794654951	3.112910201043841	0.8080361894020714	-0.8480655980305086	-0.42375968202270325	-0.45341410838385404	-1.795643172630015	-0.3300901917014373	0
0.732829081821745	-1.2742321190767951	1.0484826510505925	0.4877748210843382	-0.7342333219710379	-0.14152963733784743	1.598321807641033	0.7335478135058658	0.008783654898147817	-0.2376833169609843	0.07660907045165961	-0.5117635579423034	-2.1047495057190146	2.042177910534731	0.15532499919940146	0.3981472651225371	-0.05790774987690872	-0.735116800724588	0
-0.18592448094877073	-1.5993947621943112	2.2770864980533045	-1.234511998422396	-1.0319662838471795	-0.4402592043864004	1.2880757248523775	0.014508999262654136	-1.2361357960304624	1.2543383607573395	0.7310006267854814	0.5384349572164524	0.7157342411708404	2.394361900582451	2.185094895036112	-0.6867153430032953	1.6238849928111523	0.3831681897589003	0
0.4990958161377494	-1.6922708316433286	-0.17038576538819597	-0.8128235903365649	0.8280588148933092	1.071080500402805	-2.0744863510163114	-0.02203486400427045	1.1218615047942522	-0.18667896231344497	0.7290636450023644	0.35116546762708406	0.34166023195262635	-0.27131497806829746	-1.2165808041357096	-1.1215301474250274	0.7093525144553172	0.019458255518883118	0
-0.13851224460722475	-0.42389004232235256	-0.30518884548075176	1.0469117944881394	-0.33524408186802673	-1.3410647133015687	0.7436517755401733	-0.20487666386471723	0.03139586553277644	1.6075783063995104	-0.020560557350507186	0.28918367311872534	-1.1789234912983253	-0.21966945235096014	0.6095260452086012	-1.5553737338412423	0.20084509311570958	0.1007910726448063	0
0.04128745558743938	1.0371588986582432	0.3344385148485215	1.478071898356444	-0.9935895155940362	0.13592456721834797	0.08446678638994742	-1.06925449375508	0.9562950020913461	2.324673305852818	-0.017006074483830996	0.5050210882737669	0.08451847581532725	-0.7135846699071758	-1.8207602778020162	-0.7057734830953651	-1.3919583809517313	1.7041020780591178	0
-0.11510969392323915	-0.3459193290471707	0.8891538247878059	-1.121751102855888	-0.7668640380045524	0.06807226924862103	1.0287689914234805	0.5016850451687882	0.2483251425158822	0.07811773523601635	0.40023585552677515	0.20165290512925463	-1.0299722747769358	0.04607922163315134	-1.0736886589177526	0.08108254290082371	-0.4806479414882414	2.5393816227828614	0
-0.03989438375171192	-1.4042395662615887	-0.13418021067692457	0.5193587456378881	1.6733639461525236	-0.5894523999387185	-1.58242797402364	0.8168370114309812	-1.3805987058996512	-0.43615544150748503	-0.25762048551099404	-0.06963345330010817	0.6891644570743356	-0.6836342822863877	-0.2737292521667607	-0.014270352949388505	0.14959795751878804	0.09782717470792267	0
0.4360057752225798	0.8438395096417373	0.392634115650968	0.45358552350921844	-1.5822231667464777	0.05022769916568044	0.4795075480016086	0.7289411945704503	-0.6923507742337942	-0.659039274888645	-0.5741006752835983	0.5364138998913434	1.0338810549242086	-0.4074601072916016	0.9079623136270489	0.12347980916459421	-0.12428577716243629	-0.21138422981796898	0
0.7466113646021572	0.3255778167870701	2.2758254276476375	-0.8522246429973241	0.5181017020299757	-0.5292010098115129	-0.8692869869886438	-0.010867137034972144	0.13735247940703602	2.9181735550600925	-0.18414581568320207	-1.1301787294846835	0.2730107174943857	-2.0746400375463683	-0.09195678260426586	0.016025282295160426	0.7946003829452114	0.9736222494278469	0
-0.5035696189077175	-0.150614014629933	-0.7661208306106709	-1.128062554807694	0.30989477938063453	-1.2735855485965992	-0.41462690057186313	-0.9951739598992374	0.5496831862902597	1.801430099266488	-1.3015879828033312	-1.853018482897569	-0.1248868853500674	0.01569779595775838	0.21865930675729772	-0.4463205152343449	-0.20063929882543183	0.3675104105406022	0
1.040430892644839	-1.9550487703182828	-0.3689394390314622	0.2138087939410634	-0.917976104610736	1.7311696317672995	-0.635409880228737	-0.041292687007282836	0.5560220968422908	-0.5912847888018945	-1.8465730478044171	-0.4286545269165333	1.0294405559270405	-0.33689512678513855	-0.8464343014589786	0.9256722095027217	-0.3307748960230527	-0.5101608136502173	0
0.14945608966330953	0.7707502096187874	2.381713531732546	0.8272361076574231	1.1598399663883443	-0.5059661989878553	-1.0258681059694763	0.06233134961912296	0.10716991525959621	-1.0785127413645972	-0.17529452990401284	0.3993176017191309	0.36039339501808015	0.5042878533842724	0.29096473013744295	-0.5070086592700558	-0.5139006266488432	-1.198951397993876	0
1.784775039185095	0.013450364619293007	-0.22485305579485193	-0.9287920814524587	2.9356579023277782	-1.0733280322228955	-0.4288479256060734	0.4158368362860605	0.6002129657442777	0.957932055215684	1.8076085077692632	0.5061576554607123	-1.0560307999666676	-0.2569451251217815	0.30783237251388496	2.068226041505824	-1.397805478424297	1.2025765052252275	0
0.1799143695464168	0.8378305352294807	-0.10199471663593199	-0.8424326301263264	0.750872779401332	0.6544310271056212	0.9720569657397219	-0.01330463537863531	-0.5998220233198494	-1.5587869950238415	0.8193732681394064	0.42388948244398605	-0.9657826328639593	-0.5385736732966242	-0.46675881195144053	-1.4829844319824181	-0.8176823966051338	-1.1338303568063541	0
-0.4124790118879367	-0.7386974983295628	-1.6270049208667487	2.0225902305694814	1.2525407310292307	-0.7790194215199856	0.27242139665360987	0.417465089821295	1.1910858547734768	-0.8186050266600786	1.092106783982426	-0.5479053042069351	-1.3358624041686133	0.7241365593144973	1.2907584241224281	2.5879089735306846	-1.1997252650902135	0.6989196850807888	0
-0.40980124379353305	0.7833587105240313	-1.4704895512312506	-1.262769775698564	-0.7758748231664838	0.07896404566808451	-0.6410812665383554	0.6590543439134197	1.0268946182579144	0.5995775412453558	1.618787639660868	0.415826629455343	-1.216896710340167	1.3633765135383398	-0.6051562356059974	0.91041849968557	1.5737342165551063	0.45668801073039916	0
-1.4961588131646497	-0.9182121665097915	1.3227444668851356	-0.16912268564281638	0.07957353494216583	0.7588244161636093	0.6963228620803235	0.2787998123854607	-0.20866837122046583	-0.3126684457323573	0.857898825291343	0.5535695310677933	-0.2573000006177896	1.0821123129931407	-0.12903411512978377	-0.8516621743343933	-0.7589706989033448	-0.978740836309766	0
-0.2724100166036872	1.233724278336193	-0.8050951810305088	0.1884757610181029	-0.6566893456274132	-0.26030904127143756	-1.5100412119852522	-0.2205382291565374	-0.19370537980496205	0.5402879440356954	0.22328091325537056	-1.1983921249520453	1.0841982440435427	0.21030304022199536	0.19839351717748668	-0.009182353385138937	-0.5177574472222197	0.2178023397487261	0
0.4755884359285824	-1.746895691345555	-0.5387608373460957	-0.2549469704035893	0.25617060569427813	1.193311005927126	-0.7717408145967823	-0.497961846817842	-0.5125341106465501	-0.8015275901045416	-0.34718649511226246	0.7708022199879712	-1.0538354953643456	0.4278143951529032	-1.7019022300183355	-0.5613379964422059	-0.32948930021798606	1.6748596729140648	0
-0.274802304752688	-2.2012434734509183	-1.9988889068612499	0.03402958634668099	0.6137708557899086	0.3754558576272528	0.1675701058009903	1.1622595975056669	-0.5395912207371316	0.8949105560268252	-1.6320148850264173	-0.9049478329380662	-1.8070413949318163	-0.27484530066979224	-0.04626121726634254	0.11410149222651991	0.06188335288713521	-0.927553330811728	0
-0.19024084441321568	-1.4974466686057486	1.3632289751322504	-0.303626072898001	-0.4888861190436912	1.5889403284440828	-1.2422465335492292	-1.125587114031969	-1.0962203248685651	-0.0678713816994819	0.4316316296375973	0.7396754681178337	2.571995317494969	-2.2494324542007638	0.6087355891244169	-0.5571305725722312	-0.5864151488887734	-0.6197721282538776	0
-0.9087696708079733	1.6845248346034518	0.8422973270139027	0.023195978557374822	1.3510157524870003	-1.5125289652988756	-1.3307051313309262	-2.1779677321946878	-0.6994145401232875	0.1616985267047529	0.10285857793233408	0.14934191105988046	-1.4110568310660818	0.803154742614022	0.23962751823899794	0.7330542814659985	-1.8927621775900518	0.31149085879778987	0
-1.187765239917527	-0.39732325255136186	0.5343648986363834	0.09109360625591317	-0.8515399797793188	0.006273156184418285	-1.531535315243643	1.150267395898296	-0.20528401949625125	1.118549944255326	-0.526531687096043	-0.5235759884065829	-0.7641867866378464	0.8761739316930753	-0.7094311573284758	0.6445954324151765	-0.38245239766929023	-1.9759632998916197	0
-0.5703140677864661	-1.1791082143628482	0.03390272368233751	-1.1904077356744902	0.9259751007146168	-0.09107586035302723	-0.17759599475873897	0.6558921377875826	0.9639069340758625	-0.020098751769651646	-0.7712002995492906	-1.7739696161121294	-0.68604975703518	-0.6172122466479616	0.10705745299229676	-0.34514688113802716	0.6879329720514281	-0.6129832712706895	0
-0.05704116685294176	1.1839874431968893	0.3418252139549665	-0.06003754168856451	-0.601944441935177	-0.6332313967149771	-0.8506132529519478	-0.5410068657828994	0.7556658387443146	-0.2218882712922687	-1.349773069381231	1.7681692930597834	0.31996519114516303	-1.4069434005131694	-0.44184892724082386	0.11088638282841785	1.704592093297377	-1.1081124582588693	0
0.9760407193559466	1.399486426972343	-0.6286543050745702	-0.27751361886023346	-1.0363092473737703	-0.20346114108030489	-0.03658997434293117	0.6596499980823705	1.0901834710204468	-0.7480960646216471	-1.9673250642259945	-0.021244779276242128	0.2935375299686405	0.24941768768504166	-0.326673247509044	0.1247520996639345	1.5154448083522476	0.3817341689625093	0
-0.3733684250030844	-0.5001978170959958	-0.16985235767773066	1.6367399618306397	-0.1833007095261973	-0.01979434452070797	-0.48231357093630295	1.0989833574419647	1.959837254744675	0.4506130494313883	0.08277290378542575	0.03678283317423478	-2.3843067887857456	0.7451508642848174	0.13416641599584353	0.42834205066072495	-0.7114621940837048	-0.38445687897709163	0
-0.411024936503173	1.0216229840730389	-0.3787598366030933	2.0826603221097977	0.4308624190150374	-1.2756826599957316	-0.12854629325195685	-0.6516751221564157	-2.1943824698200243	1.5994709401137894	0.7031425422200039	0.5332073178993125	0.16540366029970424	-1.3820175686924376	-0.4836171395554367	0.8417807747840127	-1.0512200297825027	-2.5317693162508137	0
-0.22710600778092602	-0.1417575540275386	0.13556341641470915	0.7285186435145362	0.6376058122312086	0.2587698052439216	1.1955313880867093	-1.5189697808133147	0.5045818144773903	0.6265383633369425	-1.2395622860802396	-1.5028706086823893	-0.7459421264756013	-0.6615414425152919	0.7534194635024307	-0.6145387836910949	-0.856348518281204	-0.6116337366945591	0
1.1186323341542117	0.013043374376952133	-0.1792510253569118	-0.11000549870105147	1.2920603343265227	-0.7491717266032418	1.315508290940104	0.21049629892150362	-0.16041938197534772	2.5009004979342815	-1.0556394897985963	-0.35368575956700604	-1.2324312391640002	0.9524619705361694	1.689188933651679	1.669922781404639	1.2239487531460047	-0.19762046779596562	0
-0.3652409774898465	-1.671169772494065	2.0358735351817927	0.4689780781484677	-0.49195690486948307	1.3280568889869675	-0.9727645167600009	0.40662203422267407	-0.17262913429083468	0.638677139880301	-0.06357353918612146	-1.4509278911112242	0.07557637267003782	1.0488641418753621	-0.029216405853985244	0.775115121589086	-1.0455294856740531	-0.026260793269852138	0
-0.6245104550885774	0.7469808401047098	0.03149156226199577	0.6900736763366125	1.087710426157866	0.6916185751213884	0.2731184342936442	-0.9982122585114053	-0.002786110666901238	-0.5330904020158331	-0.34406395670422657	-0.37453415075025087	-0.9799255747822445	-1.9573385891339898	-0.6681430483277668	0.19337945192415906	-1.3481770454274902	0.015682236471624342	0
1.9002684243109647	1.0230565552522393	1.6435415091205292	0.3911278769327262	1.167509822986446	-0.7239647304677874	-0.6443402670219842	-2.7391402061374728	1.186145474042299	1.540323979819886	-0.55317724534727	-0.2539517063972351	-0.7538621136909615	0.3826535514774916	1.1249325453032408	-1.742771973881041	0.4094385306422523	-0.2766717717191454	0
0.11339439196668935	0.45899400167429094	-0.18820243877282114	-0.10358685340578061	-0.2138751675546389	0.9703162017882814	0.41875996012749656	0.22058353773736078	-1.2709517210922827	-0.3785797432131542	0.8986691603391742	0.037696573123922904	0.6595314695891383	1.7665118003276337	1.0386060692088166	0.09315833769974234	-0.5109891701957271	-2.5535495960558983	0
-0.16838492247285253	-0.32601249581684916	0.3903661943953757	-0.1539052269746876	-0.32038505943679435	-1.7793989305072206	-0.9399678291500665	0.4766510408005575	1.7159076311326944	-0.09752538374562343	0.3278110735741233	0.9524781569528054	-0.8108939362002497	0.36681404328544226	-0.7404901063321585	0.8648244384910113	0.15140304795173262	0.2984518139814398	0
-0.7825985974185891	0.7070323596107849	2.084712921231016	-1.0079116954282061	-0.3397590076475238	0.23160747416809183	0.7864062119958165	-0.5595462852894689	-2.83303029014274	1.359189494164025	0.7605061195841426	-1.742947530486665	-0.6075687917795559	1.5681824295273261	1.447796418457866	0.9386400226789446	-0.17611243395986265	0.08298741881250997	0
-0.1309258051261265	1.1282397832688376	-0.8758424064951101	-0.8057996548842047	1.0102745868360157	-0.044361455511561634	1.378467355453808	-0.6715122069805457	-0.0547783603388251	-0.9224129848439533	0.007362681423567135	-1.478546936998799	-0.4876334209549628	-1.4362538649281178	0.6939232331912581	0.7165893397596517	-1.730262730484345	1.3338857455005728	0
2.497415126419854	0.04600638673634095	-0.6411142602246448	2.8243305910030463	-1.3189684983025107	0.020106466869098387	0.17962227263192343	1.3451476204524146	0.35973897512678843	-0.4986338957884514	-0.9511843703879561	-0.34182182024613555	-1.0069273609451441	0.04782531978468294	-0.5641961798604865	-1.4940377932897506	1.2551457883749038	-0.4976725234290394	0
-1.2681368049753126	-0.16825913448754154	0.06837156596765875	-1.7464667255790336	0.33164766712576277	-1.0471575686902646	1.7110288091907877	0.5239605120767348	-0.39989999010931654	-0.7451677703173505	-0.10496770756362395	0.6127907415832897	-0.02549412858519966	-0.21715880713685662	0.058370290817895645	-0.6038589312369547	-0.3432059268430377	-2.085792438905004	0
0.9737262308523678	0.2987977803217619	-0.7734558440334302	1.8987349813552388	0.08701648039238655	-1.0361435719751968	0.8567374214704584	0.3980482165092625	0.39457998548421935	-0.4257556046515905	0.4504957237780347	-0.26175829022109454	0.5559414516458422	-1.9049444540106388	-0.4338734629791891	1.7221550978081948	-0.7670674554003005	-0.6038382974931866	0
-0.4479613384499751	-1.2148061358886433	-2.208280776228252	-0.23058639852361285	0.13585942408165688	-0.05250506853865217	-0.14487856194788684	0.043040870850387644	1.022841471550764	-0.19044618592921678	-0.5740825770872696	-0.2811254848880863	0.5793467597567757	1.4120268785432495	-0.6281437391691783	0.09893378702888371	0.3383574419359596	-0.9925780067288229	0
0.02041716721291813	-1.465673857342095	-1.7690503037393988	0.366746407892257	-0.3838747413307828	0.20228040762121913	-0.017894977008350053	-0.9764000486637974	-0.045254301964336476	-1.2331013050148552	1.3909723580014006	-1.3559703448599638	-0.19578527096858134	-1.0422715880472484	0.5704211733607956	-0.33143137128150285	-0.5186667196212101	0.8532015450515544	0
0.029430591677552183	0.5166444459359673	-0.9813259365174648	-1.404816943927507	0.10720796204013365	-0.3188463554947312	0.6264346724539442	-0.0799084526625497	0.2050753392346299	-1.6233825299412434	1.8884369396142566	-0.16424198503203188	0.697586970339199	-0.8360916702196265	0.3080099022173409	-1.3028447635247453	0.452067838259671	-0.3559740843858328	0
0.029190503935567446	0.6979740301300975	-1.2325403112202802	-0.684491730612797	0.4573242810867655	2.098221474546747	-0.13808233466148176	0.5911361179239325	-0.10697146985848006	1.9422455947562995	-1.7472216669652556	0.094621044669358	-1.625544033562061	-2.5065715705367166	0.29746205311781654	0.13949779614745886	-0.28483693774220137	-0.10619409003975315	0
3.0982994340712575	-0.2581751380314344	0.5101243612500749	-0.6493648196138809	0.29523257504060313	-0.23823367505561752	-0.41051848272973	1.8188985322003248	1.177184963184339	0.13674664739923068	-2.304211935943967	-0.3610092232525697	2.7030275644050836	-0.23066166663970813	1.1032175720536581	1.4419424019526008	0.21896391585597508	-0.8418216318681523	0
-2.4353123317828884	0.6841632086089545	-0.8147560028235481	0.17615045188769213	-1.2498203395893641	-0.2652375404702022	0.033719054901053244	0.26859358104429787	-1.1148221873524142	1.1969109487613523	-0.5968947847319713	-1.6744694604532453	-0.1090234199634638	0.03437530902646009	0.16058943317175978	1.3621324036850793	-0.23644883673585937	-0.11961962436877134	0
-1.1031843812330935	0.820553502887897	0.18430906407810346	-0.42002772729416255	-1.9046746934654637	1.4444121950550874	-1.2276799644560572	-0.5912780093697056	0.35834451107600324	-1.1965579286166865	-1.4935097782531435	-2.123947582700665	0.7209969529056358	-0.5451862447263219	2.92727009247333	-0.9943550656308734	-0.9214510234289213	-0.5653929702854015	0
0.2431346551384891	-0.47020333878531134	0.612332214002512	-0.9785883899886544	-1.381591718463581	-1.7982147394091075	-2.2235741679371968	-0.5180690194750568	-0.3009803123932219	-0.6314370274831833	1.243405797187162	1.228030209608135	-0.3348029874445019	-1.793921113191963	-0.5667051080550528	-0.5998213939170615	-0.657134962278058	-0.6977189038982449	0
-0.6534628957248072	-0.38654161589775976	-0.6355410988155566	0.20832250862559215	0.3603687159048611	-0.9106450871824898	1.2710653260070335	-0.9800623018406142	-1.6178006138153371	0.3807780713650517	-0.8174081344143398	0.321291470757388	-2.4036686011005304	1.3924559414830675	0.6722934080404022	-1.5004765491630017	-1.4787771238462857	1.6722659040975276	0
-0.7373799034979586	-0.8341848487326238	-2.2660520941492828	-0.35077820560155415	-0.22771961483575284	0.7154930967694852	-1.3990784281844755	-1.5202867922406096	0.45096263477647686	1.0067300712270648	-1.571152351117883	1.0815140862997412	0.03754184148682145	1.0918053390746456	-0.07022036151761657	-2.5222779174879504	-0.15196738231603887	1.06014381867127	0
-0.8937460190837143	-0.3879649689074522	-0.1761335035509783	-2.899513879868482	1.6713475754374763	-0.9013756798971745	0.505735432472799	-0.08670113614820872	1.25761905635936	0.4060561224280809	-0.23492427152097461	-0.8935150925192802	0.7978507013821389	-1.8734413039546167	0.6458904202758925	-1.0990447515548727	1.25228366195664	0.1612995426626951	0
0.6441237678501087	0.08198881382471937	-1.7523770951409967	-0.8607291633953384	0.6723893376113824	0.166655817359844	1.180989905305672	0.40327456303717174	-0.9667018907026598	-0.796064137720634	0.10291739052323721	-2.3140440660001054	1.6734418856229851	0.44174673637755724	1.2270345970488723	-1.580603940809169	1.2445651603552557	2.2314989110277486	0
-1.3208783553773176	0.7714017949037666	0.0011099446872931465	-1.5444338482482443	0.4928839718518698	0.8336032048373484	-0.6011265526688468	1.1659165202552229	-1.6667634067891977	-1.4947561464496442	0.13659739558875236	0.025385277972271716	-0.7165734884241052	0.8095944359718859	0.5308943142159493	0.858139070934016	-0.1231364353522676	0.6025802679783409	0
-0.44565030302999453	2.0538186900865956	-0.8125457701219858	2.105297429458312	0.034887947089408566	-1.3755108895687427	1.368079350488601	0.125901388394959	0.851124098380238	1.2238559185425932	0.33795555414502526	-0.5922408448128146	0.9757133776692501	0.000755507454595548	0.685857818608419	-2.1537305737914614	0.4469817170098519	-0.6385858251450302	0
1.6533096371785305	0.6230873478890951	0.23985774584929662	0.48630999335022157	-0.9984408528767182	1.6232566905280539	1.9913704184169045	0.3929135105482163	1.5904035685736386	-0.5691481986725339	-0.7971135662249808	0.04092474872892285	0.43494103836789866	-0.3939866812431204	0.5377681903684838	0.30638948207341404	-0.9983067752910549	0.5187930174517212	0
0.8635282425215212	0.17146931759039094	1.1526481032616924	-1.217403793496952	0.46795042213185173	-1.1702807063967748	-1.1140813582330875	-0.63093083373779	-0.9420601835742449	-0.5479958187411378	-0.21415031071118876	0.8371544863313845	-0.32115903870570245	-1.5856257067695927	1.1400678464951604	-0.8370901336150396	-0.05872042710462872	0.4465365069407115	0
0.1996104184027828	1.0941795475214755	0.4790031433927589	-0.861309579697108	2.178562173991662	0.19433346333823323	-0.14734022662150623	0.9639254230555709	0.24945094593007222	0.3992281929393271	2.492183998600687	-0.27512142825504665	-0.3177608940173958	0.1165785120124638	1.0715159355810386	-1.506534030190399	-1.9655558914765052	-0.5871152706201476	0
-1.6339229590592872	-0.42483134752563845	0.5024996961292902	-0.8907488635522636	-1.4268265767813424	0.06933716171534797	0.8625434846151703	-1.6949734385166126	0.8202323983059842	0.8173062037383262	0.954085102156628	1.2184802148716865	2.202013924659616	-0.3560920486190552	0.10957158007785811	-0.41643843324802554	0.0019768447558107757	1.5328733556363119	0
-1.3450144839306688	-0.8610496721655755	1.3771809365045613	1.0200365069020898	-0.363131646817078	0.8544020011207198	0.34121584249203324	1.500274609000988	0.07450959382677262	1.0256321138725824	2.64201191049262	0.5980991550474662	0.04932816579484362	0.7224469852209794	-0.3652808582038849	2.387967705524732	0.18007103769598148	-0.27293332022551287	0
-0.8356890050200362	1.0972201916064384	0.8671874128277388	-0.4973543714140932	0.5764513451224227	-1.5085559682128564	0.18497057507315626	0.4527563520766945	1.7073298095592229	-0.7708188027286894	-1.2783526288023244	-0.8954279609250417	-1.33656850031492	1.336657357758983	1.5486392950240366	0.3202165779488289	1.221294945685148	0.13395838058023532	0
-0.09511164770076601	-0.33303761905376167	-0.3103909913775655	-1.5478015563090313	0.26425476360733907	-0.040333910214043756	0.7453607240778758	0.0935234964386097	-0.16270370156909178	-0.8711930300076307	0.07215323682176132	0.738237230816162	-1.1433389910838607	0.08747375368073924	0.23304295152948393	-0.7180647836182643	-0.5878563049080002	0.23061084876621443	0
-1.133421018292623	0.34992371524939253	-0.8953543736592	1.0628536930332164	2.3378277453883	-0.8607568017018197	0.5342078623746747	-0.7267419048820193	1.0409541737977894	-1.265258409085215	0.48058675842771265	-0.8729889668893527	-0.20698458909836875	-1.031025275147307	0.8223504708957536	-0.836980354439587	0.5519642593318276	-0.34409802826233293	0
-0.11447237179886294	0.14775590740012853	-0.7618246716588487	0.2103671135408869	1.530334564354411	-0.7780947858327143	1.1718101432738448	1.4980976334877842	-0.816154989028044	-1.455054605090552	0.3019609001717647	-0.547407522766873	1.8686032191630024	0.0348075404998322	-0.8021994080351792	-1.1471595110117114	1.0899049590908303	-0.5711839740841865	0
0.04382879946042826	0.9558027451124809	-0.4842583519308302	-0.04592882874016064	-0.016568409822520076	0.6833245115160919	0.5907443355103258	-0.22011373125482853	0.06364906149651771	-0.3717790115234884	-1.4776124069194447	0.2576008573981294	1.8921917608330678	-0.8837191406910628	-0.773029709602703	-0.8707277716437414	0.7245917787231225	0.4484854541964401	0
-0.1585376924164567	-0.918019061638965	0.0923767916399243	-1.5646221273358043	0.14342656685749322	0.8715243860879341	-1.2511991366336779	-1.5325182768296637	1.5794378916948595	-0.6117596395045849	1.135947845943822	-0.1539976651978317	-0.16195481694132746	0.43841269949664524	-0.8839988567464406	0.13249714349564554	-0.38148941482409277	-1.3204934434050315	0
0.3374820747263991	-0.26330780687791616	-0.1570248284447078	-1.2101609434141578	1.5914003677628041	0.8767141863861161	0.9641558841719786	-0.305444702441682	-1.7291828895034203	1.9529173824895107	-0.061097508005868134	-0.7487997960200538	0.4168015744831139	1.1671207880032974	-0.023050556085466193	1.2785751679393744	1.0829999385168685	-1.0763811874020583	0
-0.6737901056594764	0.9575371632797675	-2.712612563810438	-0.14945569316498877	-1.4308312016246718	-0.47655380143352466	-0.29882008902920415	-0.35824437790750796	-0.5522612521126086	-1.097143649628814	2.291911266818686	1.8674620041613508	-1.162065820256283	1.5821167513035672	-0.3994654904728529	0.12918747333171046	-0.06327395989691587	-0.6597486412539658	0
0.9838523436061467	0.1258865305766578	-0.4765514232192414	-1.3045894438004726	-0.8935950137191204	-1.6413801156020968	0.012223548415169466	-1.1966655922843958	-0.26556051251854124	1.3701018536103708	1.1992995729215856	-0.03227689410261781	-0.08708472614314992	1.879874549421008	0.5207561203587112	-0.3278064598765229	-1.426018117120452	0.39387321816474324	0
0.8293237725828624	-0.6316515245136439	0.2912027551380325	-0.3635732949150291	-0.18403239919900272	-2.4878220575623313	-0.2217814037161355	0.9693693024080543	-0.6314025555665582	0.05252636821531626	-0.7559507066919204	0.3604416762927729	-0.2165231975361736	-0.9392415406820068	1.3325514676651278	0.9289320135322151	-0.6049067639281748	0.4977883094177774	0
0.5374120028203807	0.642301235011176	-1.6942558959950778	1.006606541032628	-0.5696989629257314	-0.3578279334412669	2.6378817522602	0.3018733807210118	-0.3863224754471755	-2.205294372755906	1.3897641339463556	-1.3452096708086025	-1.0034389034995035	-0.3313522990878492	1.4164117917002925	0.7732399866657592	-0.15783750984025996	0.308292063638821	0
-0.6003856928711058	0.13965368956535082	0.07333674477813668	0.9687698956813533	0.9671781224389495	0.4939773822056448	-0.36234755754610226	0.7418222943901266	-0.0919684662030466	-1.081914368713133	-0.40328779191093866	0.08452698378432454	0.9102157836647453	-0.18352817215715306	-1.209198711239606	0.05674168329681941	0.11345604005655238	0.18583762890275304	0
0.9198715159544302	1.0189232400898984	-0.5942108723816666	-0.6161434580489434	-1.0401987109554731	0.6988156702804763	1.4488201083377155	-0.3150819279089234	-0.2414305647249931	1.466782556898976	0.5055578532150077	0.43623570480105506	-1.1909165059737268	0.678728069279419	-0.9291363405097582	-1.1340201859349581	-0.34677157676671216	-0.5857927234486902	0
-0.22159969438503932	-1.4409816345249187	0.9588163064676725	1.127686294516429	-1.9473424741408143	0.9784578056665502	-0.8105286298216263	0.8569755369827861	-0.06844649266641564	0.028775564080998586	-0.1850976494212187	1.2121292042334861	-1.2395880125250283	0.6078403387350085	1.1013301648895504	0.7163400805404107	2.3246989143234176	-0.5289467627246989	0
0.9573048225935312	-0.10609063534142033	1.2334060763526695	-0.007688995721369474	-0.38787578186246957	1.306072203871629	-0.49156193901893	-1.4127257589005562	-0.5168468831738285	0.6190329465885325	1.3920387515870913	0.11112937529651211	1.3181970672340253	-1.3581749214775936	-0.4432634648179029	-0.28857511715410117	-0.11455942747251965	0.08409438825019651	0
0.6909109573921928	-0.44480683817049027	0.1390286869531256	-0.04512289032405165	-0.9258899038911499	-0.11366668908143539	-0.14365952989711814	-0.1650805650030461	0.03175945658145075	0.07567354061338613	-0.43229517910733023	1.2727147339712648	-1.1694806292030167	-0.7209701084698963	2.779963624223556	-1.03799135498923	-1.3537546747097586	0.7344767450012178	0
-2.077119853773874	-0.2352739099724389	2.1458249250764885	-1.5449359221534005	-1.9819644857387133	-1.4991812019576982	0.8983595683469856	1.1247767199858125	-0.5125887969785088	0.6832124040010689	1.3902553275119895	1.7873464144298254	-0.24633528117984818	-2.301471717669987	-0.8208789224096867	-0.4268041949352576	-0.2589387965783906	-0.1878594010087195	0
1.1188945979306693	1.2744284266875814	-0.17167365392478334	1.0984848760518187	0.3576613666310894	0.06450597286257172	0.9065441571099638	0.07225204823791581	2.0578111770977623	-1.4384111667945592	-0.5151708990920177	-0.1265188969539503	0.43945269045799057	1.267960487103089	-0.02439856723615665	-1.4222296495062072	0.8425138964550043	0.7549587661419644	0
-1.941858659379406	-0.0038041336707993834	-1.590141830680298	-0.6646510975020625	-0.9028089269627998	0.8092646982419858	0.11683017417218379	-1.2855910007560276	0.8800659629573423	-1.4338058239284144	0.33011379047094364	-0.8140106692915557	-0.3656770825305199	0.504270748038384	0.521449399059529	1.3369690735559603	-0.08225369967145317	0.3064508629633407	0
-0.4377373224043246	0.18198988262279764	0.4394860480085117	-0.09830984745437601	-1.8037504840924963	0.3314708963308953	0.364561477355457	-0.6801734763479509	-1.2843870360725143	1.4758791505039655	0.491445510894402	-0.2290810309217097	-1.1370328831474874	-0.8218148284213459	1.3025903967862316	0.1376619408680461	-0.5505870670007066	0.5096892312246561	0
-0.8143981874463238	1.5008430302803784	1.3528005348967251	-0.4665740712027766	-0.6286702470308604	-2.61813319869228	-1.481580771551368	-1.3394697749577562	0.1351903409873859	-0.3262337044413596	-1.3453354874152414	-0.2811640424645573	0.5053371476473485	0.5278393499155871	-1.8996702808588812	-0.12826348048383082	-1.3833407769716104	0.9017286971402739	0
0.7841464163534985	-0.8980272263244584	-0.7660452024003999	-0.46126705049830724	-2.252793394731339	0.3359681734405766	-0.2728445463401307	0.9701750825678591	-1.0984092179625526	-0.6191229482499316	-1.5065252580391153	-1.0042905634942532	-1.181981996068219	0.9959736788464457	-0.6982618487513923	0.12417568474461345	-0.3807634038618044	-1.269465266012813	0
-0.1683004231716427	0.5991033318635947	-1.2077593925433523	0.8091127907313788	-0.8497209214776963	-0.48298392607284074	0.5306831230100478	-0.663436157219488	0.03757485933586561	-0.31469082878809246	0.1293680067038185	-2.380739105523497	-1.829681815208083	0.6159670060468382	1.0371814056490503	-0.9104867035315213	-0.24402835217113436	0.29471925290230155	0
0.6932176016587042	-2.0276772716708487	-0.8860402469783771	-0.33257937984987496	0.7031401972360493	2.498430483721495	-0.22800572680971787	-1.4069774621039888	0.40226807720129804	1.32099578954071	0.10801412097950092	-0.9066485451542928	0.957993941480019	0.663545618498435	-1.0260808441956244	0.38142561753434195	0.9972655676588726	1.1818900425588936	0
-0.06644897530945597	-0.35807944617931886	1.2272738220812627	-1.210160502980885	0.4385792909210054	-1.3700266273644293	1.0653762722596027	-0.2580455156111615	1.2685832356474693	0.491412756355527	-1.22322023006193	1.4246277320772434	1.5512452664277294	0.8822864925992157	-0.7615878650362199	-0.30601395435740886	0.1454272174057594	-0.7037103993314333	0
1.6923465724632047	0.14432647172603683	-2.703348047107357	0.33935581275622034	-0.34815739681731317	-0.07492655611844788	-0.3686193657856996	0.8070464166066873	1.1196877785533812	0.28305316225865373	-0.33931118713815905	-0.041337204809170254	0.019599616577628293	-0.8024300398648369	0.5789286485712348	0.4600423238604662	1.5404412397766734	1.255349780288475	0
-0.6856749175901302	0.8202983745089647	-0.9509533830944716	0.6959321009408497	-0.5166141987601078	-1.0232532233755844	0.28004534269740444	-2.6745671281541408	-1.750975574405228	-0.17749188377428318	0.08244176663484246	-0.36931877015818887	-1.5794362987175987	-0.8178918421385055	0.3912093272373939	0.5817817706283626	-0.01622311759594124	1.1568337810369889	0
0.3973970234592343	-0.7474556539582122	-0.2805020534116174	-1.4028661572078547	-0.10813899039141675	1.1121006192213385	0.6852900847109679	1.402009325919122	-0.3028852437989931	1.3460997945142577	-0.19330422644796988	1.471585082569894	-0.02185674744212368	0.7072313738042767	1.4751123643098556	-0.1934276285812056	0.21838898754417418	1.2888634252063023	0
-0.1330031639300636	-1.320892282506161	2.14300705458491	-0.4697644643371368	0.15875605093754283	1.156006669451127	-0.6084939037312018	-1.0078679132221302	0.25373729677483314	-1.7930763979123896	-0.28790607686792025	0.2450386643154059	-0.26995189682516413	-1.543450943185747	1.5941779562040121	0.10353815394917538	1.431152117761741	-0.26003625018044474	0
-0.8800119816907639	0.2691809202551599	-0.21578712632821961	-1.177761457991358	1.4697842587874956	-0.622270222893996	-1.8402663847955685	1.3281660539573328	-0.5042980158126232	-0.6078238926156243	-1.765387587029974	1.7409414865969908	-1.2894805872096875	0.05844948070564989	0.9126203225404405	0.421716933003097	-0.0596543119921916	-1.7016658582874162	0
-0.8097248357672839	0.18780033804252202	-0.7871740699869963	0.20335945999876773	0.6817434088151417	0.9625028858001017	-1.2261793578126834	2.196646054978954	0.7674793445541306	-0.0017141536690639572	1.0895365830766406	2.3654077719999735	-1.4387201010568695	-0.2252626424913536	-2.3784316598733284	0.19265153264802468	0.36539424192514075	-0.03916211544275943	0
-0.6545335709983099	-2.0495145161883253	0.3735336834117687	1.455434483915325	-0.591018455733432	0.440059929023145	-1.5681443134200506	0.45721306369251385	-0.39338229774465705	-0.7624179506029144	-0.7603636412161305	-0.39361158203300994	0.3824333156925354	-1.3121632011955178	-0.39711533156785284	-0.04147177799914767	-1.0990392245318592	1.796665201675017	0
-0.8534954800613416	-0.6694369136334904	-0.9783079498224979	1.7984800871381175	0.5529052285994815	-0.9365920062436421	1.1062315588599687	0.2006986942888783	0.2572534211115017	-0.3444772087524527	-0.7494159869569733	0.33776609905460137	-0.5450872299955903	1.8167556295751046	-1.2692911052431042	1.5361567728549452	-0.11131884879780068	0.2990857340211059	0
0.8331577666294346	-0.6302492950044363	0.8642483846986365	-2.7075438553811773	-0.7199895332219391	-0.9240628073410654	-1.2535060123717616	-0.21495483807895113	0.3857499681816948	0.7026599984993058	0.2408767572004076	-0.6656934648935469	0.36901643782516713	0.12428569485085071	0.9360561679360162	0.7769367029315166	0.03047641392062887	-0.8972530061612568	0
-0.6529501558320808	-0.5497893596380333	-0.31526633391625575	0.2680504275897533	0.7151743901280584	-0.05111869301537766	0.016124787900472438	0.14330630500000371	-0.51590531313234	-0.9253922576429561	-1.7554378973107099	-0.6951493580768724	0.47314545326778695	-0.7029114380395675	-0.2378070374259397	0.46643128741231693	0.5206894964226687	-1.079532852166039	0
0.9970593564536414	1.1273500893554853	-1.1298498572185598	-0.8238368696411541	1.1910906831461916	-0.14685352125530088	-2.219777947451851	-1.3996815047326863	-0.24936962517248124	-1.1630426502846019	-0.41342377063644137	0.03239621368357873	1.4622546040347288	-0.29045391622778904	1.0725417995727589	1.4287601620367705	1.434309669352076	0.28475459338556824	0
-1.9632891478389742	0.4608248654038653	1.048399887813541	-0.08106710543541713	1.7445838700752485	0.8598335614674577	0.5682733771527843	1.086380711205838	0.3333698512608781	-2.4928104993953535	-0.49913895147036563	1.1971680272478535	-0.807591340098296	-0.22347250523693915	-1.0448363139030712	1.783922595201769	1.6814924574180155	-0.8838688951407293	0
0.147298000389084	-0.6804940477640476	0.6149446390313781	0.509683077242329	0.8117055716132655	0.3319184477078873	2.935406206388468	-1.027923765010739	-1.7106033544365142	-0.3930902007014615	-1.5679882655602675	-1.4924622700059929	-1.001314654197967	-0.9221889054316275	-0.9546181019500601	0.5182189504454116	-0.5061890610853361	-0.17951457487248015	0
0.8942327745009349	-0.7663225247814263	-0.26454589870472217	0.36575998609291555	-1.9415678006202213	-2.3849055089505824	0.3461173287977227	0.49201428056689855	2.0642201348524107	0.15809487586680993	0.8197397172580948	-0.19547264358597383	0.29722722158508635	1.667256841749534	-2.1239928181256356	0.4136162575716805	2.135586730077366	0.2820342192093425	0
1.6505729632328479	-0.6292121495294424	-0.03204749416371351	0.03352470238858753	-2.2175910793587708	-1.1681778278502002	-1.096875079383986	0.8220660780325274	0.872153105684055	0.3240364427065333	0.8241028968557058	-0.16414941272177394	1.2019316695395432	0.00878844263207182	0.05786404742675647	-0.2655926332624114	0.6844504776364279	-0.4211988166129132	0
0.9764313771980682	-1.1321491407160067	-1.0989162547281939	0.6874267551265042	-0.0885442145830127	-0.45389141615312834	0.8900577324754597	-0.6072614140860845	-0.20020125430036984	1.3992279500711593	1.5391423458106503	1.5723982102703271	-0.2821257769339113	1.2307029049844702	-0.9489528277686782	-0.906902874722061	-2.350455852624361	1.67286820189853	0
-0.8639798490760783	-0.12653257974705998	-0.9103243419282839	0.6951652483301405	-0.37563366071734017	-1.3048168904329494	0.44166256418606065	-1.4337300248102285	-0.8374057253154913	-2.106889114626081	-1.4239581121976068	0.17852916972047786	-1.9645360381029247	-1.4811457246217157	-0.0023689161328080566	-0.5436068960930526	1.992036635959309	1.8338965460243755	0
-0.8679224627511536	0.5571376184034819	0.7492825568794513	-0.5974788580244034	-1.4955415364982039	-0.012298449308057612	-0.17284567481411092	-0.4357644969706192	0.44231686816448523	-0.7507296070055988	-1.151997547579143	0.10908297034983186	0.3859700925688759	-1.176644943900053	0.9280906109910811	-1.770481137776078	-0.5781134587156433	-0.258008536197609	0
-0.6362237126519298	-0.5650604735511925	1.871074482308114	-0.8508840890388987	2.441221722471914	0.43712677973105185	0.09205513731199198	0.4762403533876659	2.5299277492519523	-0.993593003931448	-1.1204179189363892	-0.754866196571921	0.032143146964560894	-1.7257711248125733	0.02233923931860801	1.693547133413672	0.15140739062477757	-0.2926854589752769	0
-0.6181604486836274	0.8985117045515645	-0.8258327732380476	1.846395920599248	1.9333597477143571	0.25675079866178757	-0.0115150880766451	1.0306598082415594	1.0947985022273252	-0.8059917310594155	-0.526555133136702	-1.3223474346832955	0.4090649383340571	0.6666278834568907	-1.349925637861273	-0.4551989048161591	-1.3472539175813492	-0.8987998102438376	0
0.5510170602262995	-0.7334820666782794	-0.30082595603229867	-1.6273117279473155	0.1869902097246643	-0.04427331984464883	-0.7289592500331622	-0.18901429768247416	0.1802948805034444	-0.8148681489093441	-1.4762625440017794	1.8055744326868153	-0.6332727047102726	-0.09676010318688932	1.0108397350203135	3.529055187570484	-1.2444864498888657	0.4498272137265099	0
-0.7075522852941063	-0.5387903045767108	-0.7202120210067899	-1.125654967800585	-0.04129136178466144	-1.4745026870482356	0.9468075665118705	0.055002936033374625	0.42243497290143983	-0.4661886119462229	-0.3672039342117483	0.2875639051673281	-1.1640506324058255	-0.35799043441333583	-0.8596135138784541	-0.8905688105910143	-2.1098382406256415	1.3393265894799997	0
-0.6865387531537689	1.1633760551635501	1.0687923213942923	-1.2859997065164936	-1.0884112356728457	2.560502959355684	1.7509259419271435	-0.03151851332810415	0.2573731064173494	-0.6308464029471887	0.43235271420033994	-0.7171819007224715	-2.0323537642983847	-1.321555786511051	0.021092747850587245	-1.1310672355025877	-0.06727746491353453	-1.074661039432863	0
-0.7823539225019935	0.8531653064131918	0.24748054764010466	-0.009664421313347188	0.8789639730706512	0.48060859334734735	1.4465632912513675	-0.4598592623151402	-0.4296349785275087	-1.3011092663913453	-0.4289807173724197	0.9647698943024456	1.299987372262134	0.960305168086668	-1.7941918665494363	1.0831452126607344	-1.8385186232720707	0.8981173241223475	0
-0.3677845265710552	0.7025333139338557	-1.332448347894566	1.1711676327061467	-1.464974746104889	-0.6684549108531777	-0.9980946277690352	-1.754284852822499	0.09452756758846836	1.8060891178369614	2.666905222320009	0.09715578708624777	1.1166812750675223	0.2320946379285372	0.49888319476821275	-0.34214865112723886	0.19507692542260213	0.5374787046064285	0
-0.5784597288763313	-0.07749429989298792	-0.05843011899748824	0.8264033173305246	-1.0660321716276806	-0.05154220860765155	1.9120054690526975	1.1640601525859375	1.3491790488887052	0.02443184017803416	0.32099756368602317	1.0022361667029254	1.5602555295309308	-1.9516029128828867	-1.3154413070498456	1.3094441014026479	-0.2768893557688036	-0.6717207892580773	0
-1.2541609869956039	-0.5550167015441094	-1.4023692834238248	2.091094272732477	-0.02243605198057349	-0.05795054176271757	0.5880766751678318	0.9623451692665695	0.9458881565546393	1.0736219439075716	-0.6308455507908564	-0.29786680495686124	0.7690316554422755	-0.52738906163962	-0.005106632027225022	0.39876376442481426	0.7851850823103762	-1.7776809623702012	0
0.7147456498889451	-0.23372405785172545	0.707457710864381	0.7769316923548287	1.6079150611191575	1.3534536476212031	1.3465716626102961	1.4436703191662383	0.29137898481594593	0.0321850870368397	0.8728170831783344	0.7320809514330224	-0.30906623673826017	0.40482340880826806	-0.03509646678459442	-0.853932908460056	1.2904607413763498	0.05519924253008922	0
2.0487082576988507	-1.6254922701998327	-0.5567787728433663	0.03263883669087142	1.137381097628914	0.39946937260218507	0.31047275418075143	-1.127263792554147	-1.1569413972294713	0.3225046602899047	-1.3641059938183584	-0.5318777502893286	0.5009173290858575	-0.9823242722767759	1.6053559623618066	1.22393634423789	-1.5714199983383004	-0.9323712431819872	0
-2.28577724449495	-0.7825913625481332	0.7663884765723994	-0.4138949422748569	0.46079724361596747	-1.5223343182817441	0.7979752545819053	-0.5551092279283498	0.012169682282905197	-0.09287450139305273	-1.2715485208922839	-1.1530843317397823	0.967794469003426	0.3989921575016956	1.0500490415534267	0.3246582355025183	0.14299063480921648	-1.7260106186667665	0
-0.27036669676116976	-0.027384320403744018	1.953107198272574	0.6869566320986773	1.5360611817095284	0.5975377058947282	-0.7113032269494793	0.11712421614985134	0.23622364626423303	-0.9391555697706817	-0.38438737659292116	-0.205766993677172	1.605619832565118	-2.0807405253909783	1.2058184207160432	-0.9367952349593828	-1.372079187269614	1.179942130038464	0
0.731898069234381	1.25451870238119	0.8007019475455768	2.059845001737402	0.5587238369444854	-0.15647737612315848	0.34292637732134257	1.2434691283459636	-0.779375325260117	-0.6518885825313808	-0.3089600145979074	-2.1045827987653323	0.13807840841754684	-1.8861287039510262	0.053059312932619035	0.8652897561352498	-0.47687646064383565	1.677115870186871	0
-1.4605008994184878	1.1912606816318325	0.6751370564069208	-1.716033248310689	2.7107942990405327	-0.06374528550396617	-0.8774840221556317	-1.407087194784017	-0.22001802765967404	-0.12740687238995974	0.10264552853966442	-0.29779615622396016	0.6332253101150935	-0.38762983266324635	-1.934964117240471	-0.1493614956496412	-2.367477653373278	0.3537706308913895	0
-0.9793002302826354	0.16336035491580048	1.3140749815246042	-0.9487486952680001	1.061256258512118	-0.4333895666861532	1.7531948020655854	-0.36515261319821335	-0.8404929855066914	0.6872384503952884	-0.43578972962363594	-0.8414495141290085	-0.47783985070379115	-0.04460653218300141	1.342180131244854	-1.934087745459577	0.023080658950420673	0.624903594654043	0
0.1934485749917961	1.3098651694335341	-0.07434532975852426	-0.18455144218594516	0.5923295470133433	0.09931381495134962	-0.390408738280471	0.5161440395863797	-0.6525282932166452	-0.6111771520193271	-0.5279940217656136	1.3530691601664073	-3.2210163559857135	0.39559883476294233	0.034271814200222225	-1.6808704592381203	0.3097267791360022	0.475751991831532	0
0.5896392313574	-2.651828063044949	1.3663894118544384	-0.7377367046848409	0.6865677467531761	0.741073780682286	-0.8766970856192929	0.6604599523515503	-0.3854932409123582	-2.0713771793381572	1.167741925527779	-0.7750449630162398	-0.8544934627380543	-0.4030658680367221	0.2722367253273881	-0.05727041082210227	0.5480669247071704	-1.339489366528659	0
-0.7423863704307346	-0.11599707232153356	1.8978872926587056	-0.11381253841375806	1.0852222636616315	0.03855516878431771	-0.4836586374375685	-0.24672442411444054	-0.16841971202888115	0.6036457389607386	1.3746112675765545	0.3596808476863211	1.1870776787417554	-0.9647897376296856	-0.4146305088140306	-0.7243025342076668	0.31444459087485255	-0.35895838517941375	0
0.7297729370341954	-0.9310017116324415	0.04303097332128144	0.6868579110122561	-2.0653027750406103	2.1216313073302033	-0.2831518848798757	-2.025039913676173	0.15809389857678602	0.03344346797315094	-0.081894379572493	0.9911911129266663	0.7474449714270559	0.29787619102384516	0.45015563394664765	-0.10435844943808653	1.7754908492400483	-1.4791960183577666	0
0.13965167421589658	0.06502463118878012	0.813280406064593	-0.8438538774248993	-1.743672602396536	0.15682301609819319	0.28123049221860413	1.489599409447649	-1.2703620463250862	1.15469376671672	2.3674143640271215	-0.3777648875224771	-1.290942219493224	-0.40697436637337114	0.014004967371380734	0.5637878750069146	-0.5913947298380474	1.555198534147342	0
-1.1145323150080617	-1.7392051521728	1.1067104242873174	-2.2746210312061996	-0.20412976887271617	3.1176811292080475	-0.0120435529599315	-1.1207676506962496	-0.057397463786793744	-0.05080078861953355	0.16064994035311653	0.6622629821596197	-1.0391111683677392	1.6875480552367936	0.24511428437261784	0.7267940464018038	-0.6281493997556425	1.2863821369955335	0
-0.2570524088130647	0.2775525134935317	-0.9331060771871093	-0.9969316264021268	0.6882053064528827	-0.44360683020738595	-0.8538230875043771	-0.6431833420270304	0.6989530717174212	-0.6290378612036109	-0.11765493160216407	0.015027750287097009	-1.917348886010299	-1.471126405373518	0.3362778892475625	-0.7370293611526971	1.0567249112804185	0.9668071042505444	0
0.7191686663554372	1.8197717873125976	-0.08308932774318312	0.6488819259038391	-0.5844009765960311	2.4523699128687237	1.9836336524360194	0.01188043451779194	0.3865862299051922	1.3592975993648058	-0.14713950481410695	-0.6566240707997048	0.8739897510068825	0.07843924608367009	0.1829944496452604	-0.8342713430679655	-1.7176721483633963	0.23614240987910107	0
0.9049620414941998	-0.22580674907604184	1.4364295195588668	-0.7039163254155445	-1.05470445496592	-0.06723030719613125	-0.08259257535129046	0.7699687313352226	-0.7749628240639848	1.368094236814898	1.9669169625082537	-0.03914402696834188	1.2497104201843185	-1.05649707062526	1.075221541181916	1.0472764085594626	0.8634372801898786	-0.015563088870293978	0
-2.954248941242031	-0.6417271436521294	-0.625916017684602	-0.9782549380604774	0.12224300454706621	-0.41896344552123466	-0.8246120097650219	-1.0588001482478198	-0.7155129854852287	1.1214992118499283	-0.6610250546274942	-0.5149387064332724	-0.45669761502324635	0.33899351380941967	0.4562494885285328	-3.044656539243162	1.0216352138276081	1.436368034243754	0
-1.0501865373616694	-0.9722982447348347	-0.45025338777827145	-0.7560040194566048	0.22392687394660638	-1.9465252863588642	-1.1179276080367397	1.5391972001749075	-0.9282199673480178	1.2434282781029249	0.35533819559013685	-1.809267714588258	0.6353291952162062	-0.11766730219285336	-0.4554670562497405	0.24495709317200393	0.47463348556679213	0.7075918219746196	0
1.1782528475480023	0.40813591277835637	-1.3756340887863618	-0.47364545765119104	2.9430483352686214	0.7244910603817276	2.369287300811497	1.3954340821991853	0.24180207155574857	0.3014070697811174	-0.03658003987684579	-1.7378046158464995	0.01804725246822428	1.2106745525421971	-0.5996399948212037	0.41195299906180954	0.8515910458931973	-0.9096804393124754	0
-0.4513028643436646	-1.0179114904771591	-0.8221656066894069	-1.2876052836530612	-0.9004484613780268	1.4194556807978391	-0.9154770290902925	0.12645921906069005	-0.5028687536709558	1.178865937036939	1.3111622966036165	0.8640699821389469	0.30613455310275534	-0.23105953684089858	-1.1918747041912499	1.9435288811221971	-0.7596730177525534	0.6636463470328414	0
1.0595655726233972	-0.5552804969053294	1.0380125273159622	0.7642132033388553	1.7279638353817652	-0.4693464664267112	-1.2858640172797149	-0.5054897554445111	0.20885354253433172	0.05821272708505647	-0.39343789627455045	-1.909197458977243	0.4704829961291065	1.9723444790822	0.46425123812300356	0.6091355190535136	0.5724453061551018	0.3970466698823999	0
0.9316659668680948	0.39537368118566585	-0.31267716965327597	-0.795988910008754	-0.24897365528067522	0.31412949645066596	-0.31608296112297335	0.3143386831314305	0.43915013370041756	0.8331794312701818	1.2827949688389804	0.0780074184788575	-1.3077765651476607	-0.3451040968191901	0.044062567406599355	-1.8357687561770901	1.388664520102482	0.14237791251046628	0
0.3813528345802849	1.3655264625262657	-0.6301428301423468	0.5740419308840301	-0.10986412310193568	-0.1840868670159194	-0.7721923878043793	1.6656032136865273	-0.3755000400755709	0.6994642468957021	-1.8750073874719364	1.1799885296897865	1.0522111559570586	0.09743411029730303	-0.22694246613792435	0.4000000056135664	2.2887906608802893	-1.7632366989034851	0
0.7820273875741276	-0.9116173021539026	-0.019918396299731203	-0.24788011907866303	-0.4283182577977557	-0.010465129052729338	-1.1341711452777905	1.029180436127967	-1.7941435111986004	0.539764512828342	-0.3265358525345711	-1.1709248938074537	0.2023833705986952	-1.556951086706478	0.03971382171963468	-1.4228769078115544	0.4612720843178312	-0.9243573336303755	0
-0.4509940170293094	0.2939493879431622	-0.7725421118422359	-0.05796399966830253	-1.5138305012448536	0.6308756035961556	1.7649138055507714	2.7922088679099613	0.09116814666643917	0.7882041407971867	-1.7806256729074892	1.5027343263055881	0.7762285047241061	-0.483933444951233	1.2371808002890092	-0.2544760766453415	-0.4580251830145565	0.4753349254274913	0
-1.0633544998303186	1.021624764399948	-1.0559898119268434	-1.0500547898231862	-0.9096897884083344	0.7595000375161222	-0.6167753615197077	-1.3479957843671688	-0.605679999935798	-0.03204237068048687	-1.1809724836643856	-1.1516811090343435	2.1112963340995843	-0.8605654038138869	-0.3230423687730068	-0.36723700079928584	-0.4213568077704419	0.6213467399691023	0
0.9481429504720496	-0.3059544315315921	-1.236478286592349	1.2744402278489033	-0.09534109119668262	1.7303218148571686	-2.245585897565163	0.19540322128332027	1.9186063338762078	-0.3532641354381582	-0.22549342333463607	0.29551169159033874	-0.5587958188849573	-0.31207193205273287	-0.33781509419140304	-0.6274207344263732	1.2288565502005595	0.4610780322964351	0
0.25062823210330204	0.8085710068901167	-0.2643558332034669	-0.7742038183529005	-0.6026243046145574	0.001783041104608902	-1.059211708372902	-0.5002610165866755	-0.5161166418714347	2.1245562298290137	-2.7738149399339167	-0.17961972140563326	1.7256937928147706	0.12184446413245396	0.7534174734210928	0.09982631509976791	-0.6673333812164803	-2.241915934508913	0
0.20545568703630285	-0.7756066046023912	-0.8003354061653037	-0.49898725597911187	1.7448614066234935	2.404837542253973	0.2172079375284009	-0.4647672239117277	-1.1772264174512104	0.4685401615460691	1.782905600065144	-0.24734038702515676	-2.3789960407532242	0.6700496718155238	0.9853997114500495	-1.5858456403858474	0.17648418366295282	0.4512260161360988	0
-0.07310730200893852	-0.7907709190853537	1.0159372235635562	-0.4033797459686826	-1.485186162699932	-2.049474485669681	1.2608495199993097	0.6166639764711183	0.08797354712916895	-0.44027463685080354	-0.528998414203127	-1.0757366484416113	-0.43145564455988483	-2.1200872151201744	-0.7360636534685142	-0.31093751635109385	0.6098800471904189	-0.03992646337336377	0
0.794923113875559	1.3491351051134295	1.0581700938241017	0.4705098473785568	0.011862679180784205	-0.9807880084135592	0.7399440513793163	1.6797473822215292	0.3421060396504182	1.917259148426123	-1.5255717080610838	-1.1541633847795414	0.8552015077482625	0.26429021015325105	1.3137821765718076	-0.015471640726739578	-0.8679754225283319	-0.21359324220504247	0
-1.532683970923734	-1.1285906730970345	0.9724439979180102	0.87278741446961	0.3630042848060769	-1.7210775209604694	-0.35840357551288854	-1.2249998886600506	1.1765332537877653	-0.5837221335626013	-1.0857477107815494	0.029796165121424436	-0.6401544568346118	1.4837439102037069	-0.7348108975341908	-1.3992282592246312	-2.1529135157575157	-0.030786502413415195	0
-0.5619301138579263	-1.4289046065117268	1.1892264612557852	0.6672451474292419	-0.028217878937229775	1.3643262441708666	0.662536033398613	-0.8228559015184324	-1.039220163990766	0.8179815444538614	0.396366956467351	0.1697477679706617	-0.8464978028689073	0.6079475670057539	-0.7554988831339492	-0.10198665459367798	1.4469441463869799	-0.6608342358101458	0
-1.572989257072861	-1.0525471918701104	0.9942988266876233	0.25473113738020947	-0.12887737868875357	-0.5090938053115694	0.4853599075531901	-0.8491048509902235	0.3056655686425959	-0.7312545688129569	-0.897659385275054	-0.6374874348250117	-0.3754074464839619	-0.048829835933703165	0.23545579511111434	-3.688365291428444	-0.8076505577467649	-0.39156997735603927	0
1.50506203860833	-1.0800026083821321	0.16279661809991253	1.4950303097358375	-1.3129685299472729	0.39397522586440237	-0.8022718339345204	-0.5046337422892345	-0.8031108339533145	-0.7318573084158859	2.721912147906493	0.8444558720716657	1.101737861786209	0.49199348683649613	-1.606256788401958	0.39495797032330715	1.0729296145073466	-0.8533994740391114	0
0.9653266671611266	0.7043362098540789	1.85204004481367	-0.4177830125136188	-1.0976109822757267	-0.36162810937254564	1.4355709931636234	-1.828405880841963	-2.0683757154310323	0.08939527893161327	-0.44258929277415615	0.0077278931756846435	0.9453117712358652	-0.5525693461188524	-1.8730058309306206	2.044481557199944	-0.9972282874387761	-1.0590371220120975	0
1.1037200137225964	-0.38448912104151794	-0.06338985203481078	0.48279012406031796	1.0835831031099956	-0.33346069318177196	1.5199520059142992	-2.1357998487348056	0.7597872369530771	-0.8395275580176573	1.3722713166079914	0.14204447883054525	-0.6729053320094016	0.6628410930216325	0.8931883472072516	0.6418941228586382	-1.0296962396330605	-0.48401712362208477	0
-0.004072837121435025	-0.0412596526500604	0.7497454754383477	-2.0149012325066082	0.3343270545535034	-0.2899813544366399	-0.8385006163839522	-0.7424867777695996	-0.2145376645179636	-3.601085104459518	-0.70128957079155	-0.8758148246462933	0.5327832093226242	-0.8055266825105205	-0.2151138001704899	1.542276627661302	0.9943515198154235	0.9022713999434526	0
-0.4998724304108518	0.5430322792896524	-0.23389780045359396	-0.19609321067693788	0.4096853437465497	-0.5969935884209324	1.4930031044432035	-0.16013013959793715	0.618360566259665	1.455600479257298	1.031653774575175	-1.4089191026905248	0.44489589500988425	0.8507193944606469	0.8918630221607488	-1.1132948341146311	-0.6570352370173239	0.9945582357416216	0
-0.7617603706826457	-0.29969605666431426	1.5758758095019694	-0.04779925038478981	-0.726774137833843	-0.8776173568629051	0.33271932958518796	-1.333148008477209	-0.24733596389641815	0.33323053499002175	1.2991498205476675	0.6675480803699957	-0.7140651179821788	1.17841931756372	-0.29951503754747755	-1.235703022049409	-0.1720413592654725	1.438169201145702	0
0.1652400500649252	0.012521864329786338	1.6372116447028533	-1.431354847054427	-1.2855991140527723	-1.615846470966832	0.3726481864800551	0.1664931271151245	1.542736367279776	0.24347507713677022	-0.40415715947930275	0.0017948728781070852	0.1177074184609581	-1.671761273328167	2.710331644334893	0.5198710181019115	0.21000830802258905	0.6151639842785803	0
0.709410980586605	-0.14055348550243169	-0.6312411362407006	0.599450686321704	0.38571084053145244	-0.8098900990894081	1.419035611367264	0.29335203632298334	0.7298193622676307	1.391920887679919	0.021888821164834777	0.31695200698411535	0.8100272385061165	-0.7248610838000522	0.054051662846000936	0.1255485866511483	-0.9560585516833945	2.3176367886738785	0
-1.4072934434924025	-1.2981039036871578	1.3142265757035791	0.7132662507965424	-1.0259648174807778	0.6072890151016929	1.4678504449973098	-0.030263057596985755	2.598822900074582	-1.7240618108680354	0.6938234538591022	1.1665283362210033	0.8913439016052467	-0.20435572664564833	-0.2904414820111494	0.4441451710872574	0.8157544866520694	0.6024734362823633	0
1.0400578907933893	-1.0188699570667352	-0.22777097912363464	-0.9400159321237541	-0.38611277608614164	1.0152208918143053	0.10798392072522883	2.6068591631497697	0.19340636718971696	0.05969188057973627	0.10618291944021628	-0.6378086928599359	-0.057836612377593744	1.1277880271116458	0.11397066812777235	-0.7934597298834714	-0.9250846204786352	-0.4502018916658434	0
0.07386343441088038	1.193586535476262	-1.3404886413664368	-0.3198262778887562	0.14431001943507885	-1.8337057676294346	-0.8335982829664064	-0.6798885397361863	-0.7959703738504983	0.1918895450216474	-0.1605596095017974	-0.5552861026010363	0.427962626552635	1.7230747176462498	1.639256516741752	-1.9227717720623363	0.5770721838351396	-0.17802329006383844	0
0.1551553428653563	-0.39828303354254857	0.11758862988720224	0.15140739607201872	-0.5789517573489231	-0.8963675478251808	-0.4486956826194842	0.23425926445676556	0.5989963416842641	0.8533489773401466	-0.49419002306691273	0.28384456730273677	0.9625025919532985	1.1655948951441282	-0.05883285413152221	-0.2209317249396126	0.19112423383639218	-1.1497074728974057	0
-0.19360951103550808	0.7445863984731299	0.6419471294437011	-0.270267604363889	0.2177182010871666	-0.8246503402906875	0.7034921482250248	-0.07782143613647309	-0.27595145169613816	-0.3617238360933866	-0.0628938668998582	-0.44787764493195836	0.6581430360025633	-0.3952835480161807	1.5929640960273812	1.465210503481381	-0.8915434898545047	0.06970426942928022	0
-0.650656621336195	-0.3266475631886115	2.002427467644797	-0.3075714171157992	0.36022603707742873	0.5413212940082783	-1.0006293724832407	-0.8550954744092049	-1.2060223714081189	-0.8859707338977769	-2.8500301093171823	0.5445824007936281	2.05419384125607	0.14782073903652695	-1.4162688593406074	-0.642776382899948	-0.4588768450249969	-1.0175847772133757	0
0.8601826383951566	0.8102600443753338	-1.1554517938176596	0.725081044447508	1.5268126635772652	1.9025582052295598	2.8652120230859626	-0.9019926494431975	2.824220426395203	-0.3542063885087883	-0.5924654553805143	0.3270723748778453	-0.5820613340930124	0.3990441406465261	-1.3200771877373016	-0.23875260206343432	1.2855822343616794	-0.05706129143115594	0
0.14159578673988282	0.4752586047173115	1.1706616293176602	-1.655224712189433	0.5845240518374347	-0.26813913924176325	0.16663789531183854	1.0599501697623763	-1.1941866514118442	-1.0126444414430895	-1.9354299597138063	-0.5491589417637764	1.3304323443788164	-0.12058718847346953	-1.3401248956547858	-0.485678744575047	-1.487861703490623	-1.1251861017311617	0
0.3888189102637133	-1.1738733263060288	1.1126343052033019	-0.071120290830336	0.08559470394452544	-0.27837296760789404	0.7728478385437232	0.7831598877770107	0.3350543519121714	0.5647891059076481	-0.21208966992042563	0.5422030069090485	-0.33787777547380676	0.0022316221624020006	-0.27464374936629743	-0.4572185393191959	-0.6891117977217902	0.4676901038588855	0
1.3106059128134633	1.1711019716695594	-1.2565653359454354	1.2892030514068733	-0.31815850161792886	0.6007330151455916	-0.906215332047211	0.14197991387400533	0.3137231828969071	-1.4846047919196528	0.6082671663441893	1.3459350078383152	-0.17464794568162792	1.360168130828013	-0.18969349345240752	0.8495845310466172	-2.2185699659510996	2.4187777793134635	0
1.495458245242957	-0.2846255042536789	-1.972089026643818	0.28802836830548917	-1.4439255470737569	0.444853537557488	0.4115657191642819	-0.9414031690020248	1.1209670236143776	0.8055747028061735	0.9758233372885634	0.008857703668895378	-1.4155240669137066	0.9778722722111376	-0.27037139913579117	-1.389780143192669	1.352039365974326	2.0994075205025093	0
-0.041248128979203026	2.159121154603292	0.09131472861134962	-0.38045590416635117	-0.6304584541854775	1.6370824079927424	-0.7801438813877718	0.7352693099749874	-0.5591638350592083	-0.4603067625743631	1.030249693969567	-0.38003684628935364	-0.4047953794202932	1.1328046971748071	1.5973972932216232	0.6446898032842333	-0.6547697756239492	-0.5106084992975795	0
0.07991526374003749	0.32093006192565754	-0.9878659101397719	0.7230379395798638	0.08551332963959903	-1.7157083186381294	-0.9289264824607304	-0.5041286736516637	-0.07285768884105508	1.889278795503996	0.23817130613962828	-0.8407718898986251	0.22063080430716323	-0.35208774745388094	0.32475823953354177	0.5805676870356148	1.209230647223938	-0.024286495670025846	0
1.6389605275998331	0.9080226625361912	-0.7074395448121878	2.209855665748464	0.32699451327009765	-0.8351245039722351	1.6529130512304218	2.0777775851984446	-0.03302526371956056	-0.5036502603755963	-0.17237495745366196	0.7147317275176998	1.277856655030514	0.5704873308635735	0.10172320847176979	1.4980117703044276	-0.3128364730515222	1.030919338366907	0
-0.2880627983512786	0.43102295801089313	-0.11356256479045149	-0.05585218265281086	-0.3773865174622099	1.3448540311806945	-0.7329260381085351	-0.7402322525487084	2.1209935658451093	0.9778475646543314	-2.3851136986930364	-0.5652587392104036	-1.8119893375620542	-0.9506906934152551	-3.1385146662340397	-0.13698957769394238	-1.1419418191613115	0.059905256796438384	0
-1.6251212588825248	0.08291185317203993	-0.4149162781203273	1.5019529651885957	1.411356861745625	0.785345603010283	-0.3266137806612126	1.9853803952602933	-1.5530352778398206	-1.4035586295636626	-0.08378309988906465	2.254038108921119	-0.20233890687008754	-0.18324524320928193	-1.4419103561118092	0.9459295852703784	0.9531762543293538	0.7890752013999099	0
-0.6292206728473624	-0.7067067683730057	-1.2931222504049704	0.08387250176093364	-1.0804073292785017	-1.1774165052492886	-0.42369071691067595	-0.48915617518421617	-0.5379785288219551	0.4664445968402613	0.07904780215027922	-0.28815603051111766	0.18301292831148205	-0.9915270411046322	0.10527862390967795	0.15060249284463378	-1.5030468593574806	0.995693754370362	0
-0.8814337052269955	0.09030979920643496	1.1644117405352703	0.9256767577138694	0.03433338856883548	-0.36249900288206854	0.9475119085755672	0.6746949778086199	-0.61836502004413	-0.7948936470016904	-2.072355181695998	0.1540318416835874	-0.08269774501839869	1.1361913746425423	0.3590550934803667	1.3342291941726905	-0.6973642279161708	1.1381503309676184	0
-0.5289163791046552	0.7775960617922721	-1.4587583925306935	0.23513529936618852	-1.98468794144591	-0.2671374859417547	0.4403539938779136	-0.5209685512310958	-1.0504376287559674	0.8461184692959337	-0.10346278984692345	-0.4895706470306716	0.04189592115427648	2.6366691419455885	1.1535028497815438	1.1625736681878402	0.435546318992364	0.16648527257714707	0
-2.3960822883304163	-0.6789803464631321	-0.4805744132024745	-1.874892064047533	-1.1574157902154336	-1.980836470922634	-0.038323835697372494	0.8187659708488161	1.1067745186243287	0.41478446207924113	-0.963396341198569	-1.9320651585199595	-1.756868699401502	-1.2689825772544985	-0.8888596980356747	-0.15974849799158664	-1.0141642181269683	0.3389758936682615	0
-0.23227350279947281	0.0105457117410256	1.1402505526712048	-1.18023173420037	0.41870457829236835	-0.013973228476073308	-0.33348628096969524	0.8852563208659603	0.8790141545570074	-0.9464907959884281	-0.1821605838579241	0.28121168258406537	-0.2730067480225845	0.5850213322877983	0.2811920179102754	1.8325612403560125	-1.5302791359297876	-0.12243598974739747	0
-0.9085025115121911	0.6041074554390441	-1.6171718900455445	0.3463127102248866	-0.6300484313483411	-0.7341618661210141	-1.4464982035406873	-0.46507594620100606	1.0845005302909256	-0.02518868352947947	0.6276804178744745	1.664641821966275	0.2637555848225758	-0.5587995720623407	0.4672522151827898	-0.5442961463142919	-0.5044226832971694	-1.5198927996189848	0
0.9262574910843923	-0.3860025756494393	0.18209824581586204	-1.0359619286066395	0.43594762971547235	-0.7619412381350837	-0.14170872170182425	0.8778260312391258	0.7907593122325293	-0.022030072516940464	-1.7681310327067183	2.9928105700606413	1.745858970273136	0.7226748248882985	-0.7532037815909708	-0.11359216170196468	-0.5434204297765169	1.2638559390963884	0
0.2625028908518338	-0.7841638583598328	-0.470755099124782	1.1211881425699046	1.6000978468204783	1.5283315634862455	0.7570320650539775	-0.2526248688026368	-3.2415138253291205	0.2971600238082216	-0.0018287588441003935	0.13998209632135372	0.05389734703320638	-1.326262161949157	0.5574085568511856	0.6322163140318503	0.6823387820596591	0.9465770035733866	0
0.6040516449216232	-0.4100294115389108	-0.07083684791609023	0.09112486725337687	0.10769944910661848	0.9982176559717297	0.6436687530224908	2.0773434395699533	2.206468979884672	0.07964958261392499	-3.8366555484593694	1.2368324661272665	-0.5403763389870544	-0.8014839218310068	-0.3984452749893668	-0.4466430468146064	0.6122698101053926	-1.5594357791262254	0
-1.0777207457916016	0.3431585541974166	0.6229440304133081	0.641541644936012	-0.787036278933299	-0.97826564926624	-0.5066348337879193	0.23987275228472507	1.4854773692725496	-2.0474371857707503	-0.22072875695836655	-1.3326784410252037	-1.6522426773534897	0.9669566453448166	0.5446245744993387	0.4494335159472622	0.9210258397309934	-0.47971889676613605	0
-0.43263751633352826	2.1857306167225743	-0.24657105425957435	0.7351321130540912	0.006381540963314977	-1.8482585300784151	-2.044629003801268	-0.5789842199399048	1.056101251669989	0.7882916566360036	0.9140771642240336	-0.9870461789363153	1.6158724901223136	-0.9648933001863843	0.21282439866996872	-0.010352289907736689	-0.17387382031458634	1.3385921382956067	0
-0.7051105201659605	-1.349605255711928	0.01999548620641927	-0.3998267342865265	3.377382919082646	0.676507476439975	-0.4093405752186243	-1.0561115691870866	-1.8802884105687847	-1.025219085737433	0.11494177175913174	1.4273286515947694	1.121689142387919	0.2290948316463794	-0.3231676657024847	0.26881235641215423	-0.518637997484576	1.7183639957638757	0
-0.18919018127507997	-0.08633785824672688	-2.215822425020668	-0.19543484652276386	0.836484137964941	-1.0677225770385452	-0.7507203344928128	0.7927110177336647	-1.4766572235180533	1.0578010075419184	-0.532143890173102	-0.38856822049120293	-1.1238784051255941	0.3780462604278832	2.45987198502938	0.781497239460632	-0.8642852619405358	1.135620585491476	0
-0.31667954593424946	1.3744849814275593	0.8066764021643629	-2.9431415654717332	-1.0040796329550274	0.9443852228353897	0.15165727214501756	-1.0237559477078506	-0.6335895154938127	-1.9062366200893806	-0.08837328752639602	2.2106897260157643	0.8049333907323256	2.190417001188423	0.8823970897899802	1.0274793433526916	1.9740786877450238	0.3772632593422264	0
-0.18722732150688023	1.0326575166220122	1.4538402371218848	-0.47996464271220896	-0.7215690823400293	0.13885603243088018	0.8314988669316621	0.7980910486615617	-1.4241676001875991	1.9116060670633217	-0.6411649293968504	-0.2650649968885794	-0.9026543599878197	2.6983288359370876	0.24207067028796736	-0.8509750806815649	0.8639235499624459	0.7691357793100331	0
-0.1877270235798839	0.8406067127833832	-0.8252919608308644	-0.4929182749492523	-2.010216654566063	-1.3239510842195628	1.8076308056706858	1.6414286277223145	0.06578864864896251	1.6629314471898375	-0.16007448660830478	-0.24341030256790794	0.05651064846555637	-0.12492159532356542	-0.21519632356018042	1.1433981071495527	0.1501356539562031	0.7124817644338045	0
1.031380525277331	0.38818579565473343	-0.9702713259082388	-1.3528658889640388	0.1487806348073052	-0.17125630482493448	0.08739142892012171	-0.01605403924858619	2.583573660166567	-1.330226255641338	-1.9899462698211248	0.33237683351960967	-0.3764225545881953	0.3160678697299512	0.5838830222840011	1.2841046951788975	-1.5072258203839384	-0.556717897857163	0
0.42876125888076383	0.7704635956872266	2.1934495502883857	0.9557039711138672	-0.05678859588627712	-0.8904357529426616	-0.5642898527190192	-0.5927028229571065	0.6552336285137607	0.2569974455858305	-1.323649570842179	-0.435901469090433	0.8775475534514207	0.351662354974059	0.5686446160127705	0.38292171005726305	1.6264307346088593	0.23604306382437004	0
-0.386022797870698	-0.9157550411335605	0.2496094582097118	-2.440704014775084	-0.18428900183271194	-0.20583985992134396	-1.364470853617281	-0.9282658386559959	0.8096575301482413	0.23071174907496259	0.1017883337073275	0.30634753393202263	0.09262758794892355	1.2428625628583145	0.12342918170364875	-1.4582131138187504	1.6301299648744103	0.37034026732884573	0
-0.5892537307950677	-1.2534017182950186	0.3959142209580454	-0.11717200497437547	1.5741467860324088	-0.34590728066682785	-0.8373807896824669	0.8957962182359285	0.9252818927168314	0.1686513676101955	0.6763570476749083	-0.0376871207422379	0.23386510100924698	1.164990882563923	0.625318334021503	-0.1692744383326247	1.3523625459261506	-2.3648553727915123	0
2.052073311421935	-1.7059590948907353	-0.627092824772296	-0.04091753519506904	-0.14648067072816137	1.0064110400265547	-1.0578366186102344	0.2607668174830632	-0.578212098219754	0.2951409793374166	-0.06477225979787651	0.09293565268297786	-0.5499248324643456	-0.5100639500960824	0.28727251402742693	0.9437155057560443	-0.5982793341978477	-0.8687675445729097	0
0.613460165671837	-0.0325038930576894	0.830498133985952	-0.9057972133711476	-1.7794389254234309	-0.5330040818263343	-0.766352609265016	-0.07878840008029991	-0.6368452142703895	0.7410169513364492	-0.28815026242251623	0.15047449877390098	0.15763455844094396	0.19495509241218734	-0.024129110454973405	0.5106006904103135	-0.7956551338258075	1.399417926653883	0
-0.2365373833685352	-1.3115491378986817	0.18807335699177305	-0.851180482447485	0.665334534508875	2.2096055760423776	-0.7865720915578501	0.3323723332239848	-1.7555055887046276	0.4539052294413472	-0.8857137997996899	-0.6248346184344824	-1.101286489839828	0.7321512260547355	1.0073043574732625	0.023385214658507663	-0.8644267053357196	1.5895230361038624	0
-0.7504101277546562	-2.162032299927439	0.4583890099570684	-1.1047746736415167	0.9886087934991747	-0.38113769667341885	0.6037132405441962	1.401500346552158	-1.208858864620722	-0.5659371308924055	-0.07567107265706344	1.5375513190343435	-0.6583827179404454	-0.5945036959490072	0.4781405755558084	-0.5772287257105709	0.15252588289761657	-1.5515374209681267	0
2.2143299425565965	-1.3477092303094034	-0.32175270399020833	-0.032481035842094615	1.9126881343567956	-1.32484578093274	1.9837041354787512	0.7571768211020226	0.41709532442324604	-0.9846336870179554	0.5711412420380737	-0.7234866224198	1.2666612531984123	-0.9710620291077331	-0.11315849445608397	-0.5552730880131715	-0.9875229624269947	0.7413198169079143	0
0.5354587474096335	1.2090101989009971	-1.7798751082081674	1.0641707023410438	2.505448905356894	-0.4516410891769469	1.8951486121089698	-0.2631612720598266	-1.372409737561307	-0.3056324424067956	1.048203967675276	-0.8381764823315314	-0.6003386590064871	0.5935394322931908	0.003060116738572855	0.5846229524867408	0.23782954075833587	0.47962531955157295	0
-0.4323011858095411	0.23173094203039254	-0.9273730056959336	1.2884336225033886	-0.6342747168173137	1.1288474875493895	-0.2336069609828654	0.20199901075732124	-0.4949645508907007	-1.015995431168029	-1.7447603876053015	-1.0553241585924595	-0.32390885321592183	0.21187917882888407	1.0103793132832635	-0.4457574597968489	-0.8819607642671741	-1.4427147860027125	0
0.4800636179041039	1.3831945153293432	1.2663302679562887	0.7099327481472374	0.638543317267599	1.697623779709341	0.3320814614168105	0.6461296760241716	-0.3207838618519991	-1.3620433708547575	-0.6838489004995763	-0.009159038534655271	0.06078537250130285	1.9262858548553932	0.08127716759106869	1.1788434440256437	-0.43507724157631605	-0.31167588576523414	0
-1.3290076372234483	-0.7423280128765718	0.5269813913637531	0.007560180394133265	0.9429386198972337	0.18125394834505026	-0.3524537316377418	2.148296863786959	-0.09390356871304721	1.163000969705304	-0.4012092065446777	0.7095994793835665	0.9280156591516868	0.20849197057558072	-2.354482922696602	0.018252460856112946	1.2304600477599754	0.5274808330277304	0
0.4458388752292466	-1.722256933957519	-0.7204550706750589	0.41135763115143903	0.410383276786892	1.2146667801329025	-0.14486675514609437	0.40582408667381425	0.016374241931293703	-0.9869427365015568	-2.2557913310947475	0.43100969213007667	0.17394720841281136	-0.6181750421001689	-1.6191730565158649	0.6297395144087381	-0.265920074195552	0.5568747223681456	0
1.8640485304117584	-2.141430880319705	-0.6996008087023639	-0.20937561331191326	1.4548261741466506	-1.636403019206485	1.9358610256806046	0.1358559015662905	-0.09600066173385824	-0.19805976321890642	-0.4362630321800288	1.0481167592691547	-1.0685207540824389	0.3454141816438536	-0.38418166570697554	-0.7621334485140979	2.585975175683896	0.41905073475346005	0
0.6132655446611438	1.1377767806686623	-1.4213499453185472	1.7522919091220317	-2.5089571784950757	-0.7687664100385205	-0.45903167317890037	0.5817233649705059	0.21871826614148773	-0.16681474069839325	-0.011997344627723866	-0.9780230235225682	-1.4972323944841732	0.7265116223360603	0.6937061125361853	1.5844943751570586	-0.790017096815208	0.6928152103009226	0
-0.28370672836473176	1.1904749851934822	1.0219627766781416	0.2112093992244567	-0.33953015666598657	0.9609321786082614	0.6469045232565658	-0.6844404020861826	-1.327798673479431	-0.2885329006817962	1.515413815348209	1.1464871587330383	-1.1123274696705807	-1.167757415899921	1.2746838496794863	-1.135635904757829	0.5092953236420079	-0.6160712153363237	0
1.6170449245216825	-0.7704247991378789	1.1433615302058282	0.18485865406036467	0.2521948542342867	-1.970308581351401	-2.2029133532057186	-0.22056594026731396	0.24690606341661173	-1.1251978277377233	-1.0886934104763422	0.561472629826133	0.5628544804571306	-0.13774106038792705	0.780201721186075	-1.1742022957201466	-0.3559349170869707	1.6478776057836733	0
0.06832212993981754	0.12631251458699935	2.3059465859677397	-1.3993421658487708	0.7964303666421104	1.6639862798080995	-0.3248579264985461	0.8596307868548461	-0.9820194972109048	-0.6867323955673516	0.3849664160476343	0.7985666731105902	1.1209365124062458	1.569628586939493	-0.06744655855518213	1.193611755172588	-0.34230484344914897	0.902091311588268	0
0.20748879785218177	0.4456779070819239	0.42350787402203743	-1.6047050097978122	-1.1241218588607733	0.10254143981752241	-1.6872790796411685	0.8312111031997558	0.8715559662881419	0.32717055287779023	-1.1211340127579221	1.3801389388685148	2.037210639718358	0.14707682744597397	0.5105353784512363	0.20173865479604391	0.5303691889987993	-0.11955875662639608	0
-0.034564239843803336	0.9057176004973654	2.3456241618964406	-1.4000712344017388	-0.10381248440296688	-1.1804604852320821	1.5920248985760834	-0.5877379693198984	-1.443200793785794	0.6381869988485734	1.7443111147431112	0.6635978685607627	0.20479787728191723	0.4091409227759939	1.4148406628255548	-0.8741992700141499	-0.11184710408631295	-0.4526901485095334	0
-1.1678653072917102	-0.3283752594168024	1.1077210959824486	0.5666021483927255	0.6443105001082005	0.1464756116533182	0.5233237827285886	-0.8005903423481054	-0.3095098859272293	0.19200423696867674	0.27751585888189023	0.320187854921873	-0.1383352820163779	-0.3774234011303297	3.157771283044298	0.9067872729323987	0.4131474759526224	-0.23320849820639397	0
-0.45121882694387655	-0.13080059372695568	0.29282884358668343	-1.8804355440630813	-1.5693895953746837	-0.6368823889389575	0.20713943677856853	-0.23927314715185138	1.4781212260994843	-1.4823967869957688	-0.7513454696033703	1.5200917409911012	0.13111932467514684	0.8848425828011585	2.0512469432694633	-0.6938044179018226	-0.09931433779203207	-0.2724269009308716	0
-1.9545930044832756	-0.31039680375596906	0.8810621873806654	0.5405895418122408	0.6190831693880101	-0.3755089806394995	-0.6560972360056414	1.2692556718986205	-0.49731714635766955	0.2940820387932141	0.16333468067753845	1.4617170162571183	0.9714123576723597	-1.2952586206671208	-1.18755316677504	0.5789098180691342	-0.06433764737916652	-0.4551717839537639	0
1.0156278839944708	0.18745938208891083	0.05245738688944395	0.7798286407550497	-0.3751089949435645	1.568518985472554	-0.788047623233008	0.6569290663420881	1.4338328386598447	-1.3772954892720999	-0.3433351758524492	1.1422073928855578	1.1572445477310251	-0.17149560038823927	-0.7346710936768595	0.9559358223307622	1.1835491025816047	-1.1646633485123947	0
-1.2039136489663802	0.22525668198359955	0.629360633428892	-0.2990690852300549	0.6792938199823493	-0.7101366068373821	-2.1146935990737354	-0.42390107233259605	0.06323214651310118	-0.27583995989645654	-1.1586032636594852	-1.8156489758788175	-0.5140888043678978	0.8976557716497436	1.2561974394136823	1.187713384138455	-0.815909535148553	-1.153706323630364	0
0.49663461497989536	0.6351000115979253	0.40016960520049744	-2.0140632742377633	-0.8668845848834666	-0.02968879028597843	0.48721819463042715	0.7673073626024868	0.14425352228204003	0.33078380653823597	0.08486545836110417	0.685619374218483	0.312865651490911	0.06573766004728737	-0.26836879913738076	0.0812914250424811	0.48459137883927483	0.2674753888980612	0
0.38082641834525377	1.3427218613511855	0.2651639227465874	-0.6489985204731576	0.883606785994169	-1.3661983376689175	-1.0814133807392872	0.3358472647200691	0.5163966677865788	-1.245051223503995	-0.38281748098675	-0.6060838322196587	-0.48667632288159673	0.9435977762729458	0.7065054635472527	-0.019122179853707483	-0.5459619271149279	-1.3496496702201406	0
1.4201849387819487	0.5921139002849184	-0.7066691040731404	0.7195994976248915	-0.07022362057462567	-0.2871095048623429	0.43521152828960236	-0.741498249912725	-0.34375651951011005	0.12146106419954589	-0.49945119288521345	0.669085210267524	1.8690665036782608	-0.7542981326071427	-1.6651252963040444	-2.0017401674762616	-0.15046814149498222	-0.6631645901261828	0
0.20786050106708062	0.13259767202610107	-1.6032168466140961	-1.814883829481406	0.29593324034609525	0.135428834719957	-0.42581799836655126	-1.6571435851323046	0.47139126276499077	1.2718995454239435	0.27798244021892227	-0.8474738905650646	0.04455216557115131	-1.366114080933685	1.0579607138387925	0.08184433452953882	-1.7681569117532319	-0.3006743604436826	0
0.46330151023423083	-0.33304762097552243	-0.2758957214401739	-1.2244022070472718	0.5665409870816561	-0.6484692000191374	-2.1564453770050327	-0.3712573706703938	0.981149715570353	-0.3869294465999474	1.7379849851235203	0.42896794854851705	0.3387581622803661	-0.12839826591760886	-0.06828620776429063	-0.263423635119504	-0.30226939208252646	0.5308671620671488	0
-0.9358312297905655	-1.0758938287242596	-1.1231950508753776	2.045654547677154	0.53034290167058	0.3044922016801448	-1.0575146702934315	0.6233423006748285	-0.11657134645332866	0.21416894113174983	-0.976620315863556	0.1602688574175767	-0.4238335382064832	-0.7656111570301878	0.7341063358072487	-1.5377078085300024	0.5647762643141505	0.6844861335529961	0
-0.8796436755512407	-0.8203284611324674	-0.2230256812664022	0.28203621046222055	-0.1528549918142255	0.4335624601918793	1.762979652537399	-0.5077167691497139	-1.7151799707034205	0.8259235830306532	1.6833145759275296	0.3927683630511244	-1.087748675353668	-0.12389236323520093	-1.1185234842116323	0.6428554939629476	-1.3512904026984345	-0.3001287868282	0
-1.0043378262939064	0.12682468513496187	-0.36634167713775767	0.17676210325026384	0.02235055496636566	-0.9866590277241104	0.6268770635290218	-0.0487656518431153	-0.9885290078659005	2.2409265562057925	0.47643016671712474	-0.15326055339930542	1.4152045267018234	1.8418156093866072	-0.1453494223138852	0.347397486434762	-0.9880028180029409	-0.1471927507680115	0
-0.19906255375986986	0.184827033621654	0.33276047863701036	0.5598284488280599	0.23764265629995912	-1.2107426266291645	-0.9384671057410849	-0.546407619463673	-0.2822405919232288	1.0507742904721133	-1.162938986852913	-0.3574150481706999	0.9530094982140498	-0.29987747449661223	0.46041564984282407	-0.13954204292790354	0.25678325732472285	-0.22847254380954055	0
0.667065472728354	-1.5450564074064352	-0.36331200838854505	0.29657267669430815	0.533695248006193	1.4929526227538277	-0.3910246668655764	1.4794817618608729	-0.6590238266596705	1.3286464115446437	0.8174671266983724	-0.9134585796322228	0.30703923725182186	-0.05123583553219154	0.6255845936750005	-0.22327158843330958	-0.3072462256617315	1.3690945827628513	0
-0.09872089445567296	0.8264223241917663	-0.22535148504419977	1.6666632592275232	-0.6783346293354934	-0.6141435312471847	1.524517181115903	-0.44494639089525284	1.6010743061643926	0.8918405795948128	-0.15464970656083346	-1.8132934720171585	-0.019318304271835673	0.10163005353342468	1.167217733304373	1.5884471762401118	-0.6849871791437476	0.8011817639881827	0
0.7654021560133495	1.0734127024104452	0.4986899121355445	-1.94249769096177	-0.1554224325277597	-1.1557075749169152	-0.20260577291807386	0.980004236133894	0.30515083587497266	1.1480908663974327	0.3417539207135393	-1.2983259396689026	-2.5208470065727346	0.14880876167959034	-0.21392646635116538	-0.9769457393818821	-1.700627249651378	-0.7347432134727092	0
-0.19449148486477605	0.6658778237063901	0.18863108156798006	1.6080672471727289	-1.0356040560453943	0.8810588920574334	0.04729874312872792	0.6946691241185846	-0.43651486326554356	1.0716803738905898	0.29522475834524275	-0.6794449849177494	-0.012024028913188147	-0.23955585893709952	0.4891783506377937	-1.1797767493745086	-0.029351702115694548	0.39530725264933086	0
0.03302330719303323	1.3469412443889957	0.7740227740710525	-0.007480796740746615	0.21668909749767315	0.2956655514819996	0.40329960416682403	-1.825657995664608	-0.30152629576934714	-1.4844390681934263	1.2782809474594865	-0.06084952000292773	-0.19334094967962276	0.8967973320332352	0.42232479744987467	-1.1286345143792071	-0.0709053625273688	-0.33516697322638483	0
-1.744532888606054	-0.6902762332372047	-0.18354032201646558	-0.1149509314918426	-1.4822314236773086	1.1516655830474756	-0.10210305889143893	0.03755307666056291	0.4006416383398367	-0.7880762539036712	0.45635597313269627	-0.367074646018183	-0.8965855406471915	0.5734474933553989	1.4916738588018077	0.7248293734858318	0.9229775651404308	-0.520630606562299	0
-1.5976197291684564	1.4901375220998412	2.05451488940476	1.542806773769682	-0.3357859389797497	-1.1546343387288442	-1.0656826978195666	-1.6837325676140487	-0.10737861841004537	1.6056779580824545	-0.14166263187224326	0.3023229003482749	1.3755969643042085	-0.40409531183239966	2.035531456719595	1.9920944074974534	-0.13111133868048266	-0.5775342640192128	0
0.697238046390313	-0.347524942518858	-1.1565552170673363	1.2812386535229803	1.21644738727708	0.15551160376356082	-1.2628647537281779	-1.2295262512173861	0.10722928841915275	-0.49987103450503223	-0.3410929321416082	1.0219631550600035	0.7331793174225577	1.378142680497613	-0.9906232233772576	-0.34319156868671197	0.7589816954601127	0.44807834101289173	0
1.5323803825876219	0.4205367059040693	1.8481091041055524	0.5400178017231407	1.0621674475886602	-0.32351494678445714	0.014287211883989065	0.9109444038394753	1.6129781705930544	0.729236949310753	-0.08317177193461948	1.3773350295283417	-2.191978656279881	-1.4222345015068736	0.681634223668389	0.014108356253124855	0.6055136511241652	0.06440752243194205	0
0.5709456946038727	-0.8144028209931906	0.5704860860796908	0.9944145282075845	1.2205506039312326	2.0135542946486997	0.24409844350238658	0.2739110868471789	-1.5231724641738478	-0.531411401138425	-0.19308207400661265	1.050319552276355	-0.6110011240896291	0.7963400197488324	-0.0016217169633801235	-0.1771681151147619	0.24889396913325643	-0.39115637225284255	0
-0.4290372480926655	-1.7047859057901145	-0.24795420732788961	-0.4799681461487265	-0.5159809893490795	0.41687306259004037	0.6586319527905097	0.2321945046423276	0.9954151904494745	0.5755619258303651	-0.29505618980564213	-0.46285628571437976	0.31282223676684645	0.5737671099019008	1.3978443070314983	1.1911730449400957	-0.541473006507169	-0.10200628012726169	0
0.67101780491777	1.067997778058972	0.9389694687047921	-0.06387783283134668	-1.2540226524285165	-0.9989363762455913	0.2726335143194143	0.34222557942434556	-1.098679373434385	0.04456961088927163	0.6312243569717831	-1.1512266575071441	1.1049972018044145	-0.37753114855982517	1.257613112576651	-0.5334524457759005	-1.026625482884179	-0.4581369898417196	0
-0.09514812307732015	-0.3884799067714809	-0.21600142157311336	0.33396514967619034	-0.17117936979639942	-0.06611239395200703	-1.709226399202596	0.3916980160104727	-0.08920329769166797	1.610292980482871	-0.9395651672539582	-1.8082953284995145	0.6180684939300419	0.3465270183130004	-1.0084330205311458	-1.5297489550040915	1.53739673068429	1.4141103906067818	0
-2.4874567587061294	-0.45822302925650094	1.6641920547838993	-0.47606255777786693	-0.49061223402665266	-0.28275932762936834	-1.1208969737681593	-1.7047757442280442	1.0525473107347487	-1.8429369062476757	0.2472714521087559	0.8865794927576496	-1.4512262989011584	-0.9242684025950716	1.21317918839159	0.5328917202270399	-0.6172857068788872	1.202249003361171	0
1.2065357234543024	0.2690526930157071	-0.9001602278736629	-0.4134487034717953	0.28638674395539016	-0.18859482914748824	0.9389571782348514	-1.5297740801093362	-1.4942635290662387	0.18087111148243243	-0.49154441380690456	-0.6270486146977409	-1.7680567191743972	0.019545844798181757	-0.05275510800076566	0.6534789819517407	0.0689061331209721	-0.13260407824049675	0
1.1770006367903372	-1.31246730344855	0.5363892188475762	-1.6711471647953489	-0.8383618800008077	-1.2126571326233138	0.7819425354519183	-0.06541023359539401	-0.013503244592976752	-1.106732987729451	-0.2996934959328892	-0.7634653033091117	0.383455014854216	-0.9910911353316136	1.3297943652050759	-1.6755804496240945	-0.8065198324565613	1.6772005099660963	0
-0.4351387479620344	-1.314878664404412	0.21907156253766866	-0.47539224221454224	-0.8358702556183059	-1.0958708107987174	2.768373605625943	-0.25155190018413637	-1.9255673603328771	1.4937097590055342	0.6110709051105707	-0.7664664310197877	-0.9331190886861417	0.6734727961582307	-0.24691832748945464	-1.9259778184451013	1.7872399646046684	-0.433990462215957	0
1.4955717364824264	1.278434957965715	-1.0010095444828142	1.0331898643631479	-0.6514425498636812	-1.866700586803942	-0.4245981660221425	0.397637501776279	-0.4627366479963379	-0.30704834092510147	1.143566044928613	0.10649398029009184	-0.8432983112849525	0.7020303236673265	0.19767556695424515	-2.521604801462043	0.4283529137714487	0.3918287077161016	0
0.020121129580859987	0.8917005810695752	-0.6723935843265022	0.33649978882090087	-1.5669593711673528	0.4070903833988318	1.9530596955398964	-0.9948563524675411	-0.7598021319877752	-0.7100154428915523	0.12999822580159529	-1.0630362728537182	0.42124737869098017	0.8468399454691652	0.5343472134537843	-1.7684154256380724	0.9951676651586061	0.9373674142536799	0
0.8301613723463044	0.372842248655825	0.2201893142051328	1.0323893981263967	1.9235134876034545	-0.9530404633648498	1.0781253957947718	-0.08621709800745275	-0.1296730520286007	-1.5365306903820384	-0.28478940951539505	-0.9972649579684154	-0.4638544295059457	-1.0981863837781498	-0.44890838731300636	-0.40611035702340326	0.09675491843880031	-1.614749862291331	0
-1.4455181477453234	0.36191427073052657	-0.7974381170700989	1.0745297902299311	0.2252697220150467	0.6067621502064073	1.4106923204208948	-0.30971081180657256	-0.5744867054162757	0.8717025855988134	0.5095135639296859	-0.18733030982130086	1.3914579669559421	-0.21224430983993056	0.03277363755578143	0.021222650834258405	-0.9345938948984711	0.07758538948639096	0
1.3967601773984912	0.4449683153761758	0.031063426398931438	-0.16176728116566902	0.33086702840635124	0.7497666284891851	0.609238830889753	-0.33186486182197916	0.32478159411011454	0.47993974114827864	-1.0071949875269783	0.16823054118369438	-2.161303886302362	0.48253370982118504	0.6603430545626816	0.7475461257864594	-0.3950468521695675	0.3090468350240348	0
1.4239538455411669	1.4137696482912587	-0.029172699226560628	0.13931963072955983	1.110911144734433	-1.5008020152621748	-0.32307574267702455	1.3355704555367565	0.9752005416847661	0.36926377764990465	-1.5058324053306205	-0.04991023304116202	-0.589915396249933	0.3310389028172135	-0.8093466847948803	-1.0257233949746074	-2.0648652776836416	1.2218046849767015	0
-0.3997705114430575	0.15714578370253451	-0.0022381164741810933	-1.0674339329604994	-1.2590649114481933	-1.0053151259972355	-0.723168438829393	0.36660624701380495	-0.7957176635206115	1.7464906315946216	1.027151035893151	0.8083595496657083	-0.11965890247315014	1.5142807357204837	-0.21800563112112403	-0.031261414154246076	0.1699745397492694	0.701823040543344	0
0.6369080790029854	-0.4751252784446032	-0.5329937194259537	0.6399029571520845	0.7152365838912327	-0.3933511248228728	-1.587188069678454	-0.20731609600824458	0.6235257988258587	1.8054168464197806	-1.197957962340662	-0.42657125283057357	-0.3894035615253766	1.3558053394315013	-0.03494150045863278	-0.9073265593722656	0.5586952829218191	-0.40463852004094636	0
-1.2243872733579544	-0.8927733072761507	1.734041954422619	0.38420922164946225	0.10776005545254295	-0.24989373581204613	0.2921488421187989	0.2802359460024943	0.2921688282073261	0.114845090277753	0.8687983383055493	0.02310434600073103	-0.9779388355526387	-0.6124228909008682	-1.9790186934897123	2.0268171160423925	0.8627545919526867	-0.8300704951292369	0
-0.2818448493970999	-0.6368764742064333	1.542547211374117	-1.419877164270929	0.11447605881877927	-0.10852784256484785	0.8268386307091143	-0.104009227724695	-1.7582088766554351	-0.25111783464244086	-0.972162217943325	0.07957954655656065	1.4341770365203266	-1.7394252442322782	-0.8002227353999037	-0.552692953783497	-0.38163109541321133	0.7401256641052443	0
-0.1735444175613875	0.4158027257204452	-0.6257730437317763	0.22992434541793752	0.7777976308777149	-0.7322995497370884	0.7813581198065147	0.05237276872756848	1.0454602404822526	-0.20141990007697352	0.3812446551620988	-0.04060623167853	-0.09621226204057896	0.25893042822568985	0.5368074692249037	-1.249564911924005	1.4336336088178778	-1.8596630405497985	0
-0.684812109738896	-0.09426907076490067	0.4123559690859481	1.5761725277413785	-1.8582914882251074	-0.5076941283897106	-2.1268334877992654	0.03162197391024777	0.27168358450003066	1.5907957421712526	0.12063476089345412	1.0440251294423797	0.583837081539059	-0.4352481970051683	-1.4089607467920393	0.2750022982918108	-1.4921020171453638	1.295207072669644	0
-0.16206210203682392	1.1951774115114164	-0.48021443413239945	0.2688507864009919	0.20934885733468878	-0.04504411801092395	-0.4326595133965921	0.3924560184705202	-0.9261632634832083	-1.2094353289590587	1.2428268933268276	0.7271679888921005	0.06589160860223994	1.6651423825437814	-0.26776551872484483	1.3227032199889794	0.17557408492582183	-1.0247507500763902	0
1.8480401917708498	0.9907108466240852	-0.1210210310095643	0.7271712595339491	-0.4037034339979068	0.829149035059542	-2.3910785652839595	-1.0198013336945937	0.9792597442869628	-0.24965553821891934	0.2075422948887419	-1.3467856621154346	1.847866995702103	1.1905296437176767	-0.20068521837532977	-0.4046958568633263	1.029604361419693	1.9824704501689276	0
0.9537602558113537	2.171802667396602	-0.922351329061918	-0.8193868304987907	-1.1889411180533487	0.44176064964947936	0.1756035498043702	-0.15195112347198586	0.8092586281232986	1.232328605214664	-1.525662409286842	-0.5969720279011155	0.8201435941230599	-0.467738683858582	-0.7982060763581541	1.0185374276503947	-1.28950006972398	-0.301579807791105	0
0.32864402580480856	-0.5738199139101188	0.7831556560131748	-0.568876975197369	1.4086194934459193	-0.12574629749577262	0.6712701367053535	0.7460239529828163	-0.6275400027440727	-2.0534865486558886	0.36075575466383486	0.0722883471248695	0.5558260275751273	-0.22652747238283805	-0.43042769880071585	2.0084730109816995	-1.4723540615107777	0.7339504783642384	0
-0.574601858183391	-0.33577861774042206	-0.3171028325739657	-0.8034342741712571	0.5712242102362395	1.3906435959499572	0.47001366124666144	0.10338199621209512	-0.9864404990992466	0.5168252658244509	2.1563496317292987	-0.3806946237950925	-0.37598357935186616	-0.5610891309809973	-0.4894142344944204	-2.7452995536723845	0.4050353858557128	-0.8455521763546138	0
-1.6102631187918002	0.7531899497325488	-1.0820177850419361	-0.3386690538837576	1.46644239118858	-1.4092157980245135	-1.532598234597762	0.26930618956233815	1.1494873640103684	-1.574341717731963	0.4076897368371771	0.5809995399616921	-2.0591604836923203	0.7985013379072202	0.8766058798421794	-0.31178557325602474	1.2523463622980082	1.1364555743248452	0
0.10311792571720485	-0.45144539032493364	-0.9728278925829571	-0.03756350936619123	0.569758919704179	-0.32417686104064125	-2.19750100526203	1.2687138945765704	0.19022322184489376	-0.37962449667683384	0.8571583884232884	1.5246385964827562	-2.8019115694878916	0.43426364992207156	-1.4266492108103472	0.49911050679894126	0.12792720237457925	0.6357265264405499	0
-0.4992476144946552	-1.873240111819152	-0.4503681912566681	0.40684763513978306	1.0153923286752233	-1.1718313004725252	1.0270604268730175	-0.6478722896465213	0.3624498815945265	-0.5098939528656328	0.18217062771210168	0.8918776345702746	-1.2270140772885358	-0.6799058967468314	0.18496258734208662	2.4015836610303523	-0.863189712166828	2.040133885996919	0
2.004423303675171	-0.09731115070159116	-0.2981525261999003	-0.6920651986646917	-0.0682025303326691	-1.406719432559558	-0.0762390173205976	1.4968802738508562	-0.6110850624767177	-0.24072430398905076	-1.7011404742672418	0.3740620881310435	0.2644816849513739	0.0637023597657709	-0.21682705022214338	-0.2927579187724547	0.5019002337006719	-0.02881660158862331	0
0.3149718715553322	0.21498281745454795	1.1234272870957618	0.6769940973750542	0.19286184315019064	1.5184220306521798	0.4202685290565615	1.3049626887904189	0.6069426083866378	-1.841919078931543	1.3048347633193296	0.1351762413426691	-0.05195477090077795	0.28134834748957704	-0.3449831619570674	0.2270288603889453	-0.5918760663430924	1.27427225873437	0
-0.1135881136210503	-0.3825838427224335	-0.9249258157192739	0.2687757891486415	0.1871071001250919	0.3884246136775064	-1.0272518875051289	-1.601181198811573	0.6255913025065598	1.4846418618765076	-1.0263536223898961	1.5894412835616984	0.2839110587363809	-0.007062904550829715	-0.397548696545778	-1.3845180194249966	0.9877285159245996	-0.7756063614376031	0
-0.7798066757376003	0.9919263098869546	-1.8829834466717266	-1.5235978106681667	-0.01813424350808177	0.2932844290048521	0.48473464796892385	-0.3017984933962528	2.5303696686416894	-0.22789255876583409	-0.23078615210272213	-0.7969866688138775	0.12390681652107108	0.6149612320467747	1.20357805453346	-1.489284264440218	-0.2459953383557008	0.44670361080914417	0
0.5870575345945356	0.006548657804539276	0.5424239695321018	-0.8089638929258004	1.5579054323183568	0.9926281029794295	-1.3449277870651724	-1.0751030481167556	-1.0469217501069061	0.6779699708965284	-1.2847277664174672	-0.3310243342080806	0.4547043964167744	-0.06616593454643473	0.2588875157127058	-1.0658027113487583	0.5948543733972447	-0.6132118924759965	0
-0.32461967439794126	0.23773172790598612	0.10307822153084817	0.023980019015592963	-0.7506268219767557	-0.29954941119919215	0.0021835908370359453	-1.3750852331670849	-0.4625329663133788	0.38767987903284645	-1.2774366038453426	1.1565816515942398	1.2696132625998429	-1.2451505759600856	1.3576196330501393	-0.1435815887121344	0.4185145591570548	-0.4966510521282467	0
0.9230448272267618	0.4060940188486671	-0.8141532565976035	-1.1652019999652885	-1.4603024352092226	0.18794177643275645	0.5724714117797358	0.6509656787794414	-0.11798109460737784	-1.156996455664364	-0.682074798023783	1.1523486389619257	-0.48462856460008136	0.14341763068147614	-1.0756504835748875	0.33658304545903495	-0.45768456167907784	1.0467127137757637	0
0.7735577062068134	-0.4957059465748997	-0.12666402734766338	-0.5511162400406288	-1.4194331965450098	-0.8574424295472166	0.19821732772082012	0.3252594982295819	0.1485479035926389	-0.30173305395863576	0.9330666057209853	0.06354190456093739	0.7032538280959473	-1.7737751322025186	-3.9224002516183423	0.2837880278380801	-1.4247656537214894	-0.21245170271305602	0
-0.30209704102460566	1.587400602415537	0.3999965529436064	0.16585902679867273	0.8369911546336737	0.36849758683903877	-0.45767699298843306	1.0714759302545598	-1.1097501278882742	0.32324718753356224	-1.5475697941363111	0.20394385751599503	0.1929896417729295	1.6764549619146627	-1.5649738934417794	-0.6008871758538126	0.8226824265741438	0.33531725639730775	0
0.18030505133750305	-0.9561357029585392	-0.5908183480914292	1.2450410082232566	-0.051509193753927957	0.3753596961444733	-0.115188328776479	-1.1830855152497652	0.9338104260749966	0.5032323845324963	2.305636837367189	-1.015581379650545	0.8225729212004805	-1.3115439660370012	0.15734656767307767	0.9765065890631646	-2.072135116096487	-0.20493247424160788	0
-0.5632097340426203	-0.7019572982951219	0.3852126522593542	1.1206857064225952	-0.1332787152291555	0.20548642756002017	0.11430875305924776	0.0018035063564141765	-1.0893426377121063	1.1084446017228928	0.295195368158836	0.39488149000257766	-0.8065096290255822	-0.4592203979892406	-0.17613419771077837	-1.5341246934488515	-1.6880343251976782	-0.6007479306385678	0
0.52252076644239	-0.6531373899299409	-1.0188051975907135	-0.8146856532376702	-0.4553424231453126	-0.35385896282010376	2.1655214522065567	1.0546206284873183	1.024774112281728	1.1685803642733814	-0.9988208693340495	-1.2223646149872391	-1.1068702915340567	1.3345061333378379	-0.547191788882491	-1.251356182239287	-0.430996200219813	-0.23860553171462742	0
0.26841327369456214	0.250951020712043	-0.8281805638735081	0.6856563925137109	-0.6391935337501581	-0.15627633670504304	0.686774070503355	-0.6418214039443414	-0.5693514235811376	0.591668049693131	-0.8577331766050195	-0.38479202360407067	0.5557421780428925	2.054092441435975	0.6054045047627467	0.47263976299001165	0.5308015836727296	-1.0731902740670494	0
0.115596738679908	-0.029766488336401747	0.32158454037275613	0.11650805247587083	0.37969967741711247	-0.31146719489920155	0.058608917371792725	-1.227828566056992	-0.3199072780029138	1.3908335481766434	0.3188083396282559	-0.020921037383076883	1.8961232762543467	-1.3608349783010791	-1.1094555554462198	1.7127114112762727	0.04596093604893383	-0.24258303628979377	0
-1.1992043250956432	0.44769626639501187	0.5444598695274623	-1.0944943608348963	-0.14027558555042832	-0.33551583203306606	0.25597714641877106	-1.1192502422206438	1.2519474545131573	0.9158237815976042	-0.36317555873281615	-0.2164187116383712	-0.13642215027761603	-0.7783085530065034	-0.4434294182350357	-0.27027036767460905	1.612868370707128	0.9466183083304367	0
0.9346547073366236	0.3699256130043903	-1.1173270089312346	-0.041491104577379236	0.9704884596133799	-1.258264629367288	0.6365532068732643	2.322609225262766	1.0618166459897318	1.4140291355619874	0.2183387504421607	0.9679319487649898	-0.7178532143540355	0.7958638123412264	0.6543881340607632	0.2899111740376629	1.3160074197184983	-0.5387848378473886	0
-0.18705751647366262	0.09546204135829657	-1.0296109710894006	0.22693194380024787	-1.718930412953847	1.0469545344282092	0.046637366565965746	-0.5208929039037633	-0.8343736122951215	-0.23457902961918758	0.6882597107724135	0.5477389787375606	-0.705537947278461	-0.8460396726276345	0.6568987063196474	-0.7223474046150294	0.05990977407950356	0.12375464252427706	0
0.3120621317267384	0.8582704301818718	-1.2629629368673227	-1.9111593252604877	-0.5674472812283516	1.801528407832186	2.0221741000873785	1.8311771355658875	-0.1929813677606896	-1.7821150819848288	-2.343039101651841	-0.6140381615494112	-0.19807363014936016	1.3006254010559588	0.8678054595424457	0.2274050789916206	-0.8898447709411417	-0.9607795582448903	0
0.2541276870714354	0.6970509788397266	0.39188126224558456	-1.0345979596066548	0.6506676287920862	0.4259109671014114	-1.0706664061901783	-0.7843209703002557	0.6884959745615665	-0.23450753514589096	1.5891473016364572	0.5011292760645764	-0.48663118818926915	-0.01020560039093268	0.06338339263771817	-0.72839031324171	-0.9125881981776266	0.7013898938094993	0
0.8452732970420956	0.6037814695529586	1.5153180943238018	-0.5417732360116019	1.6742707660711302	-0.9009211185541528	-1.0126855633684928	-1.7599588821492502	-0.44579531382681703	-0.5037223368294537	0.5259372802546505	0.24389094162045094	-1.1929733710191368	-0.39272623842581755	-0.37146202108768545	-1.7759822469618927	-0.9809467270133695	-0.7708136306140894	0
1.4336250198209464	0.19145071595735258	0.6621687539474996	-1.498635497149212	1.1942144830139918	1.3011020630240928	-1.998344967144626	-0.7053167239158482	0.49576557301551033	0.6443884535381822	-0.6784947304872218	-0.3054994630536529	-0.5973810610451429	0.11041804694611956	1.1971785314619128	-0.7710421571412046	1.000820497768414	-0.7816720723468876	0
-0.8476272124968842	0.8185946183432132	0.9219363780076167	0.8514099367626543	-1.3157974082181412	-0.46595097807205077	0.8229885920033214	0.04154184056389461	-1.0736928461974642	0.4583179391254417	-0.7148072589914705	1.794524848392212	1.5448414624182585	0.6040974263555673	1.3610067047697736	0.0647913501233811	0.7654374943750158	1.477720295302075	0
0.2454986817943127	-0.25518717151428366	-1.7046219581771158	-0.08313352572149399	0.8234231845623113	0.9456334275676297	0.5043650657184098	-0.5412990949622398	-1.9768215689475905	-0.4952150980047351	-0.3043448710539514	-0.3129289671900141	0.6185563569779244	1.9856764110148397	0.12352920184109302	-0.21673178915646166	-0.2592218130040925	0.1243847669077142	0
-0.828293760348399	0.12019855874605508	0.4508123363317998	0.20968606357448813	0.4575419340047812	0.4337476093485353	-1.7718966822464437	0.6368701583954032	-0.6710148456624536	-1.095839163003958	-1.1044518278549962	0.4335416104725293	-0.22257492722485295	-1.6819687839854107	0.47803781519228344	-1.4396081307988273	0.13982135851821087	0.23849892567305414	0
0.8855770816950449	1.7816847864668515	-1.3646763259005417	-0.05247385606304944	-0.27633529504421733	0.43374968596096225	0.21566877093361858	-0.35254624273661994	-0.4409021886108555	-1.1164508551840475	0.9878615824065092	0.45920418159952925	0.9177681977951373	-0.3103961364755137	-0.6568354686944304	-1.0783150666292278	0.3589175837406595	-1.0397932245282346	0
1.8486630689665502	-1.3076425810934404	0.2736601192125019	1.5668547072137862	0.599089759263809	0.17567371249177932	-0.9684836469618956	-1.381769188567704	0.7700501089175859	1.5061472407749465	-0.43884999047817147	-1.139061507616351	-2.4581694305490185	-0.9807648436625377	-0.11365684249904019	1.5991232408367342	0.6731336922329685	0.305085404706753	0
-0.40011966130113097	-0.5831657172559563	1.4056475975079636	0.20073854075838948	-2.102600691921022	-0.6735396478972429	-0.8582160317716268	-0.5462640091774649	0.5629106602850852	-0.10744488179424941	-0.07686540700366203	1.3134731613252366	-0.6964610897866884	1.8641995258873496	-0.6713075913710861	0.08919819661257138	-0.2812035954027669	0.12341913350096105	0
0.44459199507312896	0.43383524008887653	-0.75311733062058	-1.1229146774475707	2.5031717909057107	-0.4839843396005531	0.6992124386719866	-1.6076413105231968	-0.2796127199046768	-0.12719938398244293	0.4728150699278325	-2.722454140991939	0.16614061307833064	-1.1497414553678929	0.32434571119492384	-1.036329196838163	-0.8554826959255813	-0.27362761039326816	0
-1.0523294696031953	-0.47553444673535483	-1.1933757685433153	-1.8331704516987275	1.0179570524293595	-1.2960486928239283	-0.17868088760798354	0.7528910814937849	-0.6149441025160431	-0.8251658997455379	0.22623808866742148	1.117933822727152	-1.1693152650864689	-0.15014783201743892	-1.7324945949673274	-0.39320100368219	0.034204684538075444	-0.8546246417550657	0
-0.45699183382523145	-1.40822676830745	0.07707861138149362	1.0556942488831498	-1.0971438697704636	-0.6226717665523829	0.5025462464541818	1.2120907193227362	-1.4931898122089313	-0.16878473741594932	0.283130822319525	-0.10205639062884797	-2.476792066877087	0.5010900093087719	1.5193363510906441	0.11666175116950343	-1.0311060532942633	-0.5131272463642831	0
1.769913067655593	0.9099625408605586	0.6400266183843293	0.35641258353437605	-0.6611371121909724	-0.20057118065576857	-0.07792273567851586	0.549574316064444	1.5089188942669034	1.118338136793128	-1.4193843557960406	0.22399496890104872	0.736763345167897	0.6188603301446354	-0.6292337633874194	2.9141092157683617	-1.2770845623311189	-1.08318844666605	0
0.2335950812615763	2.1168030549638535	-0.8361948507041709	-0.2658283656469923	1.0772936730156928	-0.0178621548877335	-0.3346038545302957	0.5656329018867201	0.2725179902295931	1.0304387856367914	1.2914688890653634	0.3070030600053617	0.291732725378309	0.21411098228613354	0.4891305566492876	0.05517063787146392	-0.0006084823222894505	1.1966271208272423	0
1.5161161803550431	-1.5075529446334208	0.010021151740569072	-0.6886944334452347	-0.3109714664860723	0.40251620973532143	0.6694383715424684	-0.1121264436113449	-1.9133403347228028	-0.9650455805761796	0.896499670200166	-2.7404264220349313	1.1874271516819999	0.5212299906445413	1.316176081530022	-0.19856918688096045	-2.061405424022905	0.430362641506498	0
1.2746531240383412	0.924721805513421	-0.6626914834880354	0.0867610754626467	-0.532836268779924	-0.8192664641893721	0.955388571179851	-1.1975323112651621	-0.8938164305816126	-1.1040256334723855	-1.4902475232990466	0.14641429184260343	1.161503048481976	-0.18487675624526564	-1.5057478005641665	0.8399445397420275	1.6857017540349715	-0.6462423241465945	0
-0.4785542667177183	0.5156606300833942	1.6218737477850513	-0.5198341457252261	-1.332449780998205	0.6314186062724064	0.7990680731422993	0.006131450435226853	-0.5581332596574506	0.9943787309920463	0.5280360045479643	-0.7684355169034929	0.0490947313056715	-1.3517075320246466	0.6858904564379201	-0.2622335693828559	-0.4357108323847371	-0.03287448515243416	0
0.040307699330247825	0.8949300615655605	0.5910905313252215	-0.1564092787928027	0.7636681497189952	0.40073725369161306	-0.4265996362860371	-0.1247181582364859	-0.1482228888431208	0.5052613431742017	-0.36702261472164177	-0.3904091864216333	1.9687573094339588	0.9397354817471042	-0.7606006644251391	0.5709409939421983	0.11835006565517724	0.3915511752600938	0
0.13734132456510456	1.1896426454852358	0.34562034465144587	-0.062088698214287405	1.0421905769830173	0.233285041087872	0.12147857932905783	0.3140226024861145	-0.0936090233663665	0.009226992995468902	-0.5866945887618727	-0.7511672196238788	-0.9985703864824396	-1.391983286797076	-0.8797173613845565	-0.17426703446692562	0.10311758244563701	-0.2712965631476405	0
-2.355703490127358	1.5745863577623422	1.0864801228903818	0.4457598512171287	1.907490672553268	-0.9773641174837107	1.8876251206260046	-0.9652140767505479	0.23873792529135657	-1.2738373251342043	0.014694095544366792	0.3861664979983887	-0.1546903311345547	0.7138774440901375	0.09901444948725731	-0.5224147283775092	-0.5668133178023392	0.8109137726156964	0
-0.6537420298069675	0.9154029704849369	1.2227117928319309	-1.66871386234613	1.1329263873010347	2.060422698444699	0.25200376120192847	0.5990841852948223	1.0370053243691586	-0.2754823151790223	0.1822802235378697	-1.3141995296231093	0.13863502853045098	0.4981119956445415	0.5161630229264693	1.0654247235975804	-0.7748021781355291	-0.5326067566734964	0
1.8955073459913552	-0.15032837376370992	0.200033787312328	-0.06701004172522106	-0.8216808263050224	1.6235292108918062	-0.5277014119206057	-1.12728552370693	-0.4507402773027516	-2.0017060017255335	-0.6512874649831818	-0.9681285978523266	0.6174286309273244	-0.6734142395598725	0.8878039355788485	1.3984839930693214	0.7811753362875992	-0.2153882888600766	0
0.14111449670559295	-1.5249849401440596	-0.13377937252123967	-0.8604384680668331	0.6943263811492989	2.572752389244474	0.49982163597380935	-1.9911401489546665	-0.36123019291437297	0.12249092537445466	0.0873574252602637	-0.7308131256087531	0.2452917426369353	-1.2425008369193873	-0.944908722685067	0.6457976416037114	-1.015663230879826	0.5382116054922572	0
-1.369463774656058	1.764825883791736	-0.7742699224040547	-0.22366657180344413	0.3306132610904059	-0.5653499525010943	0.14340596107130443	0.5753567245201257	0.9606132325034853	0.7914974359729572	-0.171810463802674	-0.14663177404360228	2.3491085580250326	0.9498890682492921	-0.9218236563202137	0.0999881637655518	-0.3351431387781925	-0.1353342339231097	0
-1.229495157708088	-0.41192323438595313	1.8115557731939131	0.579076300875503	-2.49116140815146	1.2167234924979469	1.0896295229091613	-0.35928530430641653	0.7172635437832151	-0.8593992108172007	-0.47025571626635737	1.4985463606698537	-0.2717300398697084	-1.869731661954991	-0.06330322278133675	-0.0785883929143568	1.1983685693734596	0.014336422175760023	0
-0.42158231144029273	1.045056145231206	0.12079023250111028	-0.750022681565717	1.1549975605416176	0.19366176451679923	0.002925966679437699	0.1779083914116544	-1.070668371416597	-0.5276537761783373	0.003582601832783283	-0.19466369502467995	1.2724283828165954	0.21740585272700344	0.8549039226364025	0.009395354575849457	1.056288483746123	0.3975277565731539	0
0.01342048538846011	-0.013283088959019524	-0.9544386262909633	0.5069157201363107	-0.04020473453637896	-0.5019919601812046	1.1064617708120716	-1.2502160258948012	-0.422495895432434	1.0277187487795334	0.31552294092025324	-0.04785892765275731	0.25100354315014656	0.1794141710488413	-1.5166625462859213	-0.3492618853479615	1.6165216545137489	-0.6593241347771676	0
-0.31830101410433403	-0.5416207633091875	-0.08701522331813741	-0.5831228313242981	0.48674150215806	0.19731341229026655	0.7735476151070181	-1.0509411661889605	-0.34034048288290325	-0.22572263161213502	0.45564691008859476	-0.7932211972070344	0.9156538042583441	1.1864155905176088	-0.9888723476355838	-0.4908728948935657	-0.5319315082920923	2.6323862046774984	0
-0.4299001052078867	1.6776254421561345	-1.2666319951066096	-0.9896509661643634	-0.6866045318482008	-0.8456893114465224	-0.26789873415849874	-0.7087782027214982	-0.8193415927345735	1.1584719964733277	1.2237936225131651	0.9492964983753157	0.5239989555843281	0.09274306577955228	-0.4970306906659087	-0.953157504755092	0.3629957034326874	-1.173630392546798	0
-0.9939209291753933	1.1529132562048097	1.900649041722087	0.39329513816648076	1.1064571522946443	-0.24584831744398336	-1.3376741860876842	0.612171618618584	0.5692893232700639	0.07166855388024412	-0.24237545810511135	0.9622105785810979	-0.9857330334274744	-0.7737805788906578	-1.008106506760428	0.08497296263582721	-1.0878930121092583	-0.6842421805152435	0
-0.7057555622271979	-0.2606083323339582	-1.4873744464039769	0.087204992037267	1.2473036506646777	0.13549137231676192	1.5413211448013207	1.3339981858769252	0.7777350472478546	0.07468584263688564	0.02250038824543957	0.7637997723632599	-0.39167060950403243	-1.8825207514674638	0.49200405410295983	-1.1310686299349713	-0.9621412281903847	0.00022394799578804667	0
-0.09512487755346981	-1.4120756063156303	0.1654915641331403	0.9661396608610485	-1.1283415702657829	1.2724833308487593	-1.560170825129944	2.1173241443709534	-0.4112604304834833	0.14561699682689125	-1.89203357248567	-0.06213606646930852	0.22848217771819174	-0.08616210409949455	-0.5630810770523736	-0.9465645185278149	1.130526619537311	0.03080713499795014	0
1.5407523765167723	-0.526482354794923	-0.43479469337221693	0.8155942445961629	-1.622974962003564	-1.213463360152923	1.0974849713531636	-1.1719339292231947	-1.8190510153025476	1.868527188073091	-1.3938176478742055	0.18411939832816962	0.06908519272427115	-2.8106283166180837	-0.2673170231678089	0.44841324947910954	0.3543093815188606	0.9035206838035016	0
-0.38749131490543404	0.7125044420921607	-0.6893290680800719	-1.410467416412775	-1.2977283756812326	-1.4621104551954147	1.0095859678911938	-1.5145735090585566	0.27403884064930323	-0.265924194072433	-0.1026485734506316	1.3636072951996998	-0.4384273672152734	0.6116015615496833	0.037563351381111706	-0.15201890563269788	2.2999691243864735	-1.4413417457153697	0
1.2891318354374448	0.6564065654899721	-0.47952499463178405	1.629318517441612	-1.8481101123885366	-0.5217666572990717	-1.2084822042690762	0.41208346487146014	-1.1130641011871776	0.4330639467413191	-0.18643641582155404	-0.47935394265608433	0.3886472460333105	-0.2686216239380641	-1.0886348430590387	2.8013729896349786	-0.4871671830291446	-2.2176090801520147	0
-0.8420986897213886	-1.2672766883727302	0.8261456160405156	0.321652659591586	0.3987128017903442	-0.3700224658372443	-0.2793502470569215	-0.37093110360766823	-0.08119318413546972	0.8353334353648353	0.33607541250534645	0.5001128296208667	0.49955890824920274	0.8844424373817379	0.28815004154025464	0.3588480726789188	1.1888062411931566	-0.6650459180031121	0
-0.8557425799515072	-1.185921599186856	0.18291456362025593	-1.8537322412191233	0.46215409605967733	-0.10919309450055267	1.1346396998210568	-0.6719173104649906	-0.20331828541750677	1.1222033332933687	1.3831356467781524	-0.68015236575182	0.1817812325871601	0.2944189776840481	0.3736534056211483	-0.26257565931562216	1.2813833981236349	-1.8897034836215454	0
-0.421130234801084	0.4479307327729469	0.45722481194934356	1.352759030614763	1.198225393201287	-0.28554162530722377	1.2998712435306046	-0.7140417437774549	0.9308873827918375	1.8105224784209932	1.2149441068549691	0.10577038352412323	-0.3317787717721222	-1.5285912962592862	0.310539637914204	-1.1152172279709192	-0.7931346636139368	-1.1907458007366716	0
-0.46039233265665513	-0.027969414486982293	0.27361458116570514	-0.6005066354139633	1.0692837063951832	-0.20820525798996595	-0.7877224332655192	0.22629226724343637	1.963552833543816	0.33516056653511783	-0.3628556273736071	-1.527461356118704	-0.21941232097207036	0.23492812508811559	-0.38758089125557005	-1.6653846382409996	-0.8505653895034339	1.4545384608877576	0
1.434001003730461	-0.8866391692045981	0.6727567871994219	-1.1785727847701737	1.4043162819949524	0.24523584789423636	0.9496414986165338	-1.715093347182539	0.6776371019248881	-0.007674063684503472	0.8519290707908426	0.9148677980978497	0.06578468947474944	-0.6008296390959147	0.7796961821794943	-0.06015449940512768	-0.8727849535276425	-0.9201522314576858	0
-1.4771644163123816	-0.5102911595630633	1.1026920460743783	0.17782979970543425	-0.5297677059230407	0.8048559381800797	-0.8324766217233888	0.09535027433277855	-0.17963037272551532	0.7791306255883522	-1.5772283709195007	-0.8501977458146558	-1.6382456590945336	-0.25959672180927	1.2114275036324305	-0.5054472096535272	-0.5106839381956507	0.8717244241841364	0
1.0685495584552998	-0.08857106726878992	0.6847148540498922	-1.0769545408779464	1.3779743339254138	2.1487062939370514	0.5212157911887249	-2.0843316213428005	-0.5582302623977843	0.6128253216693214	-0.4214829971663628	1.2721985542500975	0.5881572644358652	-0.7064755007657966	0.032264810771252796	-0.8938332206390901	-0.1825848784124418	-0.5545932404325518	0
1.1747618002330382	2.116012056830995	-1.431188333235752	-1.9232162862097522	-0.2451724218513857	-1.5184156988286825	0.04621160367091715	0.7489361138059267	1.494141897266825	0.20139455871528109	-0.193155224849579	-1.9783849165730842	0.026185149185798437	0.07128726054946169	0.6389568142127453	-0.7084881015290911	-0.4350526002358597	-1.4780022553041843	0
-2.2912928068840652	-1.1084970907967833	-1.5703258142530165	0.3367122954206112	-0.5181340566668573	-0.5382371300747891	-0.9844130461752121	-3.2325654325124336	1.5083107487475504	-1.0002705227767883	-0.412420069849907	-1.4548921652893105	0.9719303434406339	0.14342893703732443	-0.8263652852658686	-0.39222961134402384	1.67817992212487	-0.07296943188127829	0
-0.18173353761590585	-0.9413814861392652	-1.894581150472303	-0.16003867357934443	0.32548511232461763	1.0995844643276695	-2.2484965344996555	-1.125096327023029	-0.5807410905564503	-0.0034808485732018284	-0.14503369152842244	-0.12168868568726955	0.4080960585699445	-0.9032931107791092	0.9341414422336946	0.4334524416994807	-0.31983226412807936	1.6009079918889153	0
1.5564160355717669	0.9328953551938086	-3.0185567705677925	1.5789450927179753	0.7947585224719341	2.0064086377129366	1.2374645917335385	1.5783426774972855	0.878654850180379	1.3486931986455122	1.9941237407344399	0.21655473837820582	-1.5722305440781297	-0.30746090001514215	0.3899455993834367	0.07488758437155775	-1.2465619661594265	-1.631067625194979	0
-0.7411626686348293	0.807739555984151	1.5803397708229694	0.9165676137777012	1.0574272871141361	-0.08081557316355767	-1.742082457705964	-0.4552205808827054	-0.25876441187237875	-0.49705248683568226	0.05469486537462616	0.4414197598929505	0.8530151882434975	-0.27811986436633407	-1.9037594056445934	-0.4828777192911349	0.04371039699198385	1.2228079221334083	0
-0.5678078421841054	0.5125436283994018	0.29008789963543236	0.043900533123388444	0.9305333193245915	-0.6608411967525808	-0.5751864496435164	-0.011900823094228097	-0.6401465050936997	0.5080122910545997	-0.7131923043661328	0.2263042077451344	-0.10017276878675659	0.2149259647767057	-0.4597413950630392	-0.33908829452682704	0.09600926799704997	0.20207450616131267	0
-0.004201915391156093	1.705362356513084	-0.9907369187412842	-0.06420379495271358	-1.5736290221169846	0.3720814786673863	-1.115246536376814	-0.27831025587657626	-0.3720643253313259	0.2808911266011715	-0.5527909175451801	-0.5953056976939823	1.435856464085898	0.28456679047452627	-0.561050852022268	-0.25083367181123084	1.645354952270745	-0.235164878251097	0
-0.6892766231523877	-0.6849961501263927	-0.5491264809895774	-0.5944977224267224	-1.279647848349243	-1.124200096946978	-0.82932037436137	0.5915710184530977	-0.3812372872728735	-0.20716168909404023	1.270088025254897	1.2950071499384181	-0.28212494313773495	-0.630863510683409	-0.8644303136735378	0.6927757697082377	-0.20470723352228773	-0.3864948903227902	0
-0.8136645751375527	-0.7696664090113885	0.32005819149324455	-1.315438265887262	0.9948686937879384	-0.5338446438149185	-0.14963594425179252	-1.3369779581405543	-0.012365938242364536	-0.32832094269055984	-0.05008059885646664	1.4717088983618904	0.17769804579023982	-0.7946591841458039	-0.7113199105465682	0.5951311859137686	1.298693290993424	0.28191802075105005	0
0.6887127445547695	0.6097377233367051	1.419064413357521	-1.9495901727260327	0.6672189393045282	0.9837360439035638	-1.3387237061355735	-0.885668184006416	-0.8507827486281534	-0.7287901963773834	-0.48171705093552597	0.24260281305494147	0.8656746511673697	1.0813169577685364	-0.8378230611677818	-0.8447029987029827	1.315821840016223	0.6467439354186445	0
0.08286484186899613	0.4733366755549671	-0.029803781851440635	0.5245846830476146	-0.3360666965057405	0.2688049344392308	-1.5105460503694963	-0.687784294825431	-0.6770111767903435	-0.3743900332069141	-0.9265132547797481	-0.5335436258230818	-1.5144140623981206	0.5487004763949003	-0.08251351891139448	-1.7052076077760168	-0.8348299105466731	0.3366014275621669	0
-0.5430219463857897	-0.6969414601380967	-0.07459267700807634	0.3435975351782162	-1.4363524570391606	0.5501284812178794	-0.8002932816073767	-0.01792796824979873	-0.035420140691509526	-0.5270661182397741	-1.0236597461307144	-0.28568654809226357	1.625330309075195	-1.361675030463631	1.6923130191048756	-0.2597211710765324	0.03537141708863912	-1.0867108113847272	0
-0.7712694166774808	-0.5029096500380191	-1.0456949708779122	-0.20891795737087174	-0.4070158918067711	1.8507811424357334	-1.165974185680461	0.10269051674858726	0.24784628190182476	-1.0703205486518375	0.6868274954528385	-0.3983270128816281	-2.4923896515830672	0.659849612104565	-1.1169408841023638	-1.047774946139099	0.6879020828923982	-0.3471614824184498	0
0.9177721505515003	1.2101660953653188	-0.6449284603222979	0.7932624959550306	-0.7554608013928819	2.2331159171321766	-0.6929570045312151	1.026087440960004	0.8437900258815756	0.3160878221089338	-0.6705431614166831	-0.1513974919414092	-2.153588112944552	0.22442003838225033	0.34961533102838527	0.13349941906137147	-2.9733061712925575	-1.265636445089811	0
-0.7480909828486626	0.2916589331890461	0.2893389056429845	-0.17022379197117923	0.6352455366039567	-1.0262423753029	0.6102350056939962	0.47474210483989104	0.3775547328379105	-0.18204043108565582	1.8307438248312617	0.4931956884898786	-0.9683358632535589	0.2483054757359842	0.7524833770742185	-0.5881085989243096	1.089272246931099	0.3820337057160107	0
-2.342478337665347	0.29967197733792633	-0.40602915441271537	0.537179814541736	0.9442148402518143	0.195162047141818	1.6652522339446956	-0.17870688456349573	0.6248178230538752	0.8049425736373473	-0.09734596889273275	0.7787743079777822	-0.5946729871621688	-0.4225684190212185	-1.3124886903363124	0.24140911637004694	0.32525167585434406	1.1792631585792293	0
0.7911400043558836	-0.28479555664743317	-1.178179687334277	0.432850402519974	1.110753172414642	0.7551849738039433	1.0844775248572875	-0.21188953119824255	-0.4666189681756455	-0.736901352231799	-0.05589646661359551	-0.0785907959688194	0.2066776285391162	-0.129297457035508	-0.13362772972677125	-0.7766940529721439	0.9416190135514908	0.0765180622437113	0
-0.17444393428528215	-0.7474292532492047	-1.331913110391086	1.3079641925493437	0.5546387081318072	-1.6239178425699672	0.7631423007096569	0.9224811702331092	0.12437612230092951	1.598110895751759	0.21671964212288297	-1.4168235279491899	0.365169001048321	0.24489730171272925	-0.6032968487781549	0.573558836877425	-1.667665266190862	0.9905668274427895	0
-0.8781217036054526	-0.9849461251170324	-0.11382477230747688	0.4329729280436354	0.16392406359342962	-0.7426591657723782	-0.5060892911918885	-1.133042347377462	-0.22467990162987012	1.0750212145109097	-0.004262937643876164	0.8594142547594531	1.4554013377261916	-0.588018519036967	-0.18657325305536468	2.171192861062495	1.4443434119799452	-1.6724045258123525	0
0.38714831606090655	0.0005599923396953997	0.8264531108587624	-0.7449787674850553	-0.8396083720406722	-0.6760707152936095	-0.5719285461984328	0.8153241668090142	-1.18120117314888	-0.6226138999593189	-1.7890123905014412	1.007117823412373	1.2710300994311405	-0.3270734308637865	-0.297949364813223	0.45322190228289727	1.4744820073782556	0.40861074756391724	0
-0.6975419424751146	-1.6188225719864404	-1.1151262626634877	0.07321945031246505	-0.6553275232007943	0.1949677059907586	-0.552924016236234	-1.0581464312944115	-1.177031631453071	1.5623545093732296	0.8889877491836431	1.7305179518279585	0.5399509007551029	-0.42999140861483903	1.323340922489938	-0.033068001361767865	0.22084177029035232	-0.042824379075518997	0
-2.9469042192840145	1.6047350122948532	0.49100394595775343	0.32982306086851004	-0.0617760622705607	0.163427820386131	-0.5972789358462477	0.6165793523072711	-1.3070983443991324	0.18606843247054689	0.5615734705711045	-0.198669133822903	0.37086779247102475	-0.9913343922342502	-0.9658267708959641	0.23671712102639317	0.6785496546210517	-1.874865655501711	0
0.5220206351107666	-0.5432015003763371	-0.19280608730741247	-1.3395179235650372	-0.8516172401867081	0.9661253255303113	0.032863373980213176	-0.3827784017095585	-0.11648835263103476	0.4892118246643012	0.44049449616333775	-0.07502700039680087	1.0929591108966683	0.9704626369066661	0.4133720291303957	0.05461178291007045	0.6573210951195391	0.3142674218011834	0
1.0608000718059476	0.8995613767383077	-1.0182539014177285	-1.0859631707417063	-0.7012495444040763	0.9761386900669211	-1.5763089967712456	0.3947573891079933	0.36254309109296134	1.1626480586861927	0.18033869066388744	-1.3432093905839007	-0.9593549606481229	-1.1819955218978246	-0.5379439663331403	-0.1829015674239269	-1.165441526221057	1.4706619906522893	0
-1.325281371952441	1.3461034238624805	1.1851630314393404	0.8983025496890353	-0.6937666074967505	0.3424508791769014	-1.277371133550618	0.9109070350337493	-0.07398478153626888	-0.4093202145866852	-1.2237448466562693	-2.477506118629017	-1.038540857035756	1.1127981956129065	-0.402833428474804	-0.1693288571150473	0.6555543582884528	1.805668878116265	0
1.3250046549456387	-0.9723350038161881	-1.9425705714374064	2.3596142591001037	2.2689916116594535	0.1884535964292827	-1.2704882455818216	0.9632265338939392	-0.10798368601261019	-0.11298112310661049	0.894458843105129	0.3343747468732986	-1.1858149110149452	-0.32474193508197385	0.6611529286613466	0.5102522224050186	0.26201657435847575	0.9334229544758642	0
-0.3617169878172646	0.17866977521907204	-3.3755791001776	-0.4496501938428139	0.7639029085756444	-0.39039446711714254	-0.466227391717112	-1.0414529517748186	1.0033658927291456	0.5484632735405707	0.8254145978230849	-1.7262139619578896	-0.16045004326563395	-0.2801110077500062	-0.2805717065985525	-0.6160275437179559	-0.34610427178001524	0.8496447827066518	0
-1.9128513533478293	1.7772947680304536	0.4838411250264615	-0.04233189566021276	0.9068341463729263	-1.451834745168435	-0.664700905151014	-0.12107543239055386	1.3655603704321775	-0.046496581126557926	0.45005467118514625	-0.5895789959361277	0.486842068967491	1.6772395929744568	0.9955266916741141	-0.08145598777787942	0.6754908472654697	0.5775169546072118	0
0.5065876716972757	1.1119533608604089	1.1044777038374665	-0.1271585968748843	0.6418790614777692	-0.38309492115979377	-0.9230723963155776	-0.2694937557039864	-0.07627815173958268	-1.661580989177992	0.8603325594167204	-2.767325422602398	2.7148169394863215	1.5018791337963189	-0.2610087241723136	0.009426360563773238	0.30297187358728317	-0.589160387988942	0
0.19261914758693635	-0.1439999777016611	-0.09427271723096599	0.18146106348063867	-1.3135277983539944	0.039569724133648135	0.16344774661747724	0.1288496213559143	-0.21583075543615446	1.1378577759693718	-0.3536525548815512	0.22732590682319032	1.2972975339255457	-0.07937614002031229	0.21446326746755132	-0.0963846363148971	1.2373697935635992	-0.25772456158629525	0
1.2833545772882056	-0.1035878946470647	-0.8594597234480168	0.679373170574121	-0.30466783375565604	0.6205008990991628	-2.729404384923734	0.005205261894946381	-0.4596052987574804	-1.063258686531278	-0.5532410018397994	-0.5737031442926516	-0.04798579485058113	-1.3673264612849558	0.3162737802597137	1.366214785205788	0.28092849694782634	0.808988609229009	0
1.0945624546137955	1.2364895121841768	1.8701386928213053	-0.49920199827593026	-0.7184839851611164	0.7834656483247346	0.7082662196573998	0.7756752996156893	1.889282454250252	0.011369908798494166	0.4261565596461849	-0.9803882514834749	2.1353211239759577	-0.336544921209111	-0.30821592816082993	-0.3467498910082427	-0.6448958586443377	-0.7294370488476493	0
-0.5237042828895252	-1.3657959280509446	-0.7853179202632383	1.9489631114476191	0.7356551436413686	0.925904176727718	1.1772087874169148	1.8341345643623908	-1.771422551443844	-1.2298831152865406	-0.8037236608946853	-0.4697297964895977	-0.30056939058524895	-0.4469775528060408	0.21930891313205408	0.0352953907452159	-0.7228347951782497	-2.17554877698757	0
-0.9928687053786982	-0.5492386533125753	-0.24707943680771946	-1.129667459310537	-0.4908064664964202	-1.1309873884855863	-0.125819351548333	-1.0730913283626153	-0.8489046563704645	-1.308684130989139	-0.15350069556978385	-0.8664477699523984	0.9067842666754293	0.405850266692899	-0.069851868183643	-0.7974854973437886	0.3805203053163029	0.690700889348637	0
0.14268841220163028	1.6037018554669304	0.45963731807481595	0.9136072175680342	0.1335654155359782	0.6756644532569765	-0.7967812326691753	-0.4583983632127938	0.34936355348237974	0.3420994815573816	0.5076118229432475	1.1003928922787292	-1.424971171815412	-0.9744525476102961	0.22957264107425313	-0.7243636318034608	3.377768241289362	0.515719619170136	0
-0.07833084893015722	-0.5154692730838591	-0.48016228319304444	0.030140661315177376	0.11198193262125772	-0.45669914469351297	-0.2731522465199018	1.3442845752345964	1.3845049626510342	0.25203397993487703	-1.3412597272367377	0.5385031566390435	1.554282441611026	1.3697811019623787	0.7344258528096671	1.4224229552858216	0.053384272479021756	0.628102969833705	0
-0.6807755663251802	0.29226545615571214	1.3295342439705244	-0.589423411486891	-0.8614434294642864	0.09748893902369685	-0.22666220372399956	0.6491477210704204	-0.45325952594704233	1.718439615602714	-1.2896760979610558	1.2537347862197346	-0.7648492283081031	-1.7959827345840234	0.23787515634886738	-0.25460798601388357	-1.1096093679030308	-1.681376891715264	0
-0.00836078727145676	0.9758368916238178	0.5849534930864443	0.056706648839265496	0.4788475732177351	-0.027214132377857005	-1.4297242430303712	-1.4208939852234432	-0.20316852898467888	-0.16065328636607445	0.8509826785067651	0.7573042237747472	0.6051330157589494	-0.2802827130771807	-1.3806521701101395	0.41207113706602394	0.5251693132621684	-2.388531462477686	0
-0.8343381865826627	-0.691054377393896	0.11835020112343628	-0.8033604327656939	-0.03813456882464037	-0.21053494035299194	-0.15914947153772793	-0.7163942937007461	-0.6389850540666776	-1.0802670597806927	0.380067440573832	0.5711026285913683	-0.7706179501253388	1.5206400960170445	-0.3146014474420489	1.5301856237965608	-0.6421271738316033	-2.0265777765994355	0
0.4021978249123513	0.24854510511898723	0.034393795307583075	-0.6422324784439893	-0.034572225485819015	-0.5112594578695273	-0.30234956633175064	0.841632255765075	0.18421722953009348	0.6099513873319773	-0.23186850662578992	-0.34201734580477505	-1.1534825308886436	-0.370036612568197	-3.321114555589139	-0.5902219663056348	-0.08187417719083905	0.563673654270156	0
-0.26867787752495675	0.3476735422449994	-2.1797886613902455	-0.056836852206949735	-1.6795027929134034	-1.2083035156593327	-0.18716554786386091	1.2762639878735544	0.37120676347005876	0.01823099713711716	-0.019530389467102203	-0.7136288932044673	-0.5439834133726836	0.42737604547079716	-1.3853605184444944	0.5930540502830212	-0.38850706711885274	0.8255570748695653	0
0.9610934572320833	-1.67308401250574	-0.5815807632272181	-0.8555276879406237	-1.812727965073143	-1.0325332762094106	2.44125584526534	0.6095098962124401	1.917287968605754	0.8290984400183357	-0.7418431610084755	-0.381771196674043	0.5884361802403073	0.4375062034730363	-0.5773420157083338	-1.509993170579207	3.287761187388739	-0.14114967234280568	0
-0.32573889318261995	0.11333446390530184	-0.24272858931102861	0.1227289077054837	1.2869472861164193	-0.12454847968642378	-1.1627104393277614	-0.16164379447861094	-0.4644017814099108	1.4238989372468513	1.1711190647375707	0.10752500043079882	-1.2787358548192564	-1.2258922634399458	0.015123261584553639	0.3363229693212808	-0.3746228193260549	-0.48016958420723416	0
-0.5927992331786469	-0.023393960243946223	-2.382762352073065	-1.1013266287697099	-0.6270508454473506	1.2075031949519206	-0.8138136419289294	0.18046814183120646	0.22654275093099605	1.2979165056607622	1.2625774069641502	-0.05750296879491637	-0.47548474118944284	-0.6638331028256903	-0.2410632224657809	-0.43403335432359996	0.553627409358232	0.4203098174852043	0
0.5918011911450157	1.2592837114361684	1.862869121400177	0.12466339340755687	1.0994637713956532	-0.35166018383421516	1.1850069835830157	1.0615091571758442	1.0084159699429913	0.09406984119152385	-0.6683581639908888	-1.3945284378654765	-0.04003720752109928	1.533012542249183	-0.3098449013640731	0.7851265854600545	0.8439514005189311	-0.28368622092717277	0
1.3163448375195195	-2.9086607444805037	-1.222750278738175	-0.9156322963584598	-0.8197150228673898	0.3362629511858955	0.29003780305390187	0.3939905721750079	0.596081494132487	-0.9501045691456493	-1.218176066807319	0.39631968200786294	-0.6302320736464391	-1.5704750453679706	0.9713442845414815	1.3951019065022976	1.5571608896986593	0.18700772147472028	0
0.6259320959729026	1.3698682233619108	-0.6414157900234342	1.110677684054092	0.2753962341432087	0.913711652342591	0.18609302087593527	1.2962567097480018	0.22352376254153686	-1.4839790594674176	1.451926632314722	-0.947530740972112	1.2530582102439143	-0.09024288144032204	1.1760109851977065	1.134768614866765	0.4301429743153713	0.5085353176271308	0
0.42262861719256595	-2.013824756281078	0.11833021889820218	-1.116064176071895	0.17118714374566293	-1.1429425463832155	-1.184951941226075	1.6049345017539018	1.0694473881241897	-0.004142584944154457	0.1847686502490239	-0.24791602574300886	0.5698763759795229	-0.6760543665488049	0.9937402628679574	-0.25308684101411083	-0.4198469958312289	0.0217130184848427	0
-0.5911468299256105	0.32868234949648295	-0.5373625893133998	0.46852360281883604	1.2160065389114765	-0.7193216868081737	-0.1305754572951713	0.4613307130354217	-0.4358573549814069	0.4643205608266651	0.5553988606517399	1.083261776294304	-0.6059900460849119	-0.9427752402304745	-0.3075773895637438	-0.9677523395470999	0.5644982040474971	-1.1617513001764113	0
2.3330164182526882	1.2959278615737506	0.012575769600314238	0.867394492997976	-1.6368018643107916	2.523373331399558	-0.5902146122004895	-0.12049741389935952	-1.8559332871884366	0.4862873047408947	-1.1063441570771089	0.1016557615660292	-0.5442744329245381	-1.0777439349303435	-0.8043615017626171	0.2257880340855212	-1.2814909728688244	-0.748811671023577	0
0.6632733812644779	2.602479874874313	0.47758881955300486	-0.9172616421772875	-0.367114170072311	0.03158900615257829	-0.3494249506357074	0.903058166736933	0.21747348301422456	0.9078523849098702	-0.31444379029762937	1.3255002197212566	-0.1664855842815459	-0.9711898691379917	2.1773203810422213	-1.8249777469611168	-0.7387387253049276	-0.6270278518303946	0
2.5083062730565633	1.8068588841465116	1.4939281436421976	-0.3306586623763318	2.426178003841775	0.3683520038409712	0.9772633703031223	0.17969538110620695	-0.04946657132325152	-0.25177867392637926	-0.20963999341916223	0.6084916486780788	0.367199798775388	-0.031471370203683895	1.5095239926988544	-2.9667530687407306	0.509887247921195	0.7177387066589793	0
1.1469628682551696	-0.06487144105336112	0.2079200673839576	0.9859483833147212	1.49116640428018	-0.3005359851787682	0.2669757831275602	1.6785739643487574	-2.124027075878851	-0.6900125998145852	1.465835978602963	1.0925378336083031	0.5224452109266943	-0.44859687310912016	-0.8818184989854194	-0.5912156192423738	1.5480082208186925	-0.6284426891553463	0
0.10142296423965788	-0.753707644861746	0.842774030099027	-0.5387262803464412	-0.09759389015441426	-1.6833821330428256	-1.6133682362049397	0.007673193321506307	-1.325157155197762	2.1050866393345022	-2.0615231121122495	-0.8001752986641041	0.01670086726755042	-0.3651329377957845	-1.104145456663919	-0.957927839495268	-0.9906540774992385	-0.2867216948200629	0
1.9519290895174237	0.0779372965582097	1.182900489387524	0.5069763458281417	1.1138623979822204	-2.799964302593586	-0.30445802114822945	1.3071354231507137	-0.5717358227493337	1.7624731648696121	1.4838901537677616	-0.4691307161274624	-0.5031635190463567	-1.0136058423544687	-0.6295942318637977	-1.2325890641689152	0.4288111804330056	-1.4560464933464334	0
0.6037330161902218	0.6280786969002486	-1.6612044051839225	1.5498186063283395	0.5136092944152219	0.749698021444869	-0.7586652015427723	0.6223791184731187	1.1263934497220656	-0.09860839900467729	2.001922459248361	0.04406463491293769	1.1407858004524745	0.293008807258655	0.5855215328568677	-1.6713322676347722	0.37105373821536314	-0.734975101257266	0
-0.8463983057776877	1.7441031844659785	-0.2137702480623489	-1.0033018309754966	-0.3591316281088747	-1.3004502289219138	1.43388446819627	-0.695680744166515	0.5292999339436693	1.3561067142103251	-0.5001526812147293	0.532022432272786	-1.03008605490443	2.445769569113684	0.9363801346166222	-0.19260643876080602	-0.7728337308889638	-0.11399655283962636	0
-0.3399837223515192	1.9529445539995067	-1.2255347222149022	0.13480142329020342	-0.01833806663370996	-0.11741030034486948	-0.10861665493834241	-0.11607081012048345	0.8730660663320997	0.6089844464924351	0.4189116113727865	-3.033989362145269	0.2997948741631638	-1.6556393601700825	0.6463201631358254	1.4744973675705146	-0.9262391125885509	-0.2617807223427068	0
-0.599355705052997	1.2354317757568007	0.09502788527207305	1.7283293805663333	0.4137542029473876	0.24245018063581938	0.06820678260283634	0.8179920992573367	-1.7376861982453433	0.08534395552050993	-0.07004644372796484	0.7254188271577661	-0.18770160587403686	-1.03873443416267	0.007350674919699149	-1.0828405288683434	-1.9252622125874854	0.727122481485493	0
0.5790615726946706	0.4670909439935746	1.302928421945811	-0.6650318903039252	-1.431114142771255	-0.07002977680804456	-0.34750029970591045	-0.8422957167700686	-0.07984915348779596	-0.6116051462045847	-1.8360052833568312	-0.4411766907937603	-1.1363751667038573	0.2316480716109227	-0.6560347582406549	1.1116314741410516	1.6038660672678657	0.6793813730119062	0
-1.55102618198332	1.5051959988790395	1.575720450373765	0.018790511307940762	1.322926160335532	-0.5516751380466781	-1.8662459348495894	-0.7602844386215937	1.7293008660447564	-1.4910799236114736	-0.0004787180685054915	0.034143893340212214	-0.5129742439678118	-0.44352159983711503	0.07224913423620272	-0.5621623419347272	-1.422058497167931	0.215031942943456	0
1.0733665824449723	0.8695725186534211	-0.8097354673898115	-1.2512279153776757	-0.2841878821547786	1.567791509795664	0.6455980789595456	0.7039646767942336	0.8898569517854946	0.42076656251858635	0.12060854761357863	0.6623068966479679	-0.5461661042180197	-1.4144630113663208	0.7229969346243232	1.2377381057492252	-1.1182319393560314	0.8219214824159002	0
1.68076571338819	-0.0022462017571209794	-0.8180021847417462	0.12301867352675562	-0.5505339682007013	-0.6167301099564017	0.4331840672715426	-1.6037294750298954	-1.4439289224922272	0.019290880373942807	-0.02230853891243119	0.34355457703993575	1.8752253884833885	0.10451403607582113	0.5981721503347945	-0.975532935614632	0.7679376635165371	-0.5263908651106778	0
0.07142083258109318	-0.1088486250691617	1.032974234914031	-1.3099765543749995	-2.2832386346150395	-0.2134326970879245	0.4685312569051241	0.15226937580750002	1.2322042374139113	0.43737267417966835	-0.5638483318598599	-2.3254201541396804	-0.23731223419521827	1.027959002257798	-0.3920477826671146	0.028320263677764197	0.42136025430670854	-1.0152923742498159	0
0.6232358966388174	1.6371217900017057	-0.17281335189340633	-1.1290644218323018	-0.06660102702197371	-2.2243841086088687	0.336903263976616	0.4522743776485788	1.6756362938455622	-0.19399479256662508	0.40848533814647026	-0.8612881023859011	-0.3564271205250787	-1.525185436662198	-0.1947896212832356	-0.30530915351856486	0.29919976608889587	-0.6235968803326393	0
0.0833453509750919	-0.33338005560766565	-0.33149938829951425	0.08036232596303014	0.04052294231700992	0.7611740390516385	-0.12064303412983486	-0.3498853491230032	-0.18080744508722618	-0.7146641168409925	-0.35991109356667156	2.031158713073231	-0.9126787606958671	-0.2786563338793094	-0.3874886632696904	-0.24717161224439949	-0.33123930887839503	0.27924010122099974	0
-1.7101751013917943	1.0371714725320045	0.6325827996421973	-1.2428715860631347	-2.2690772729524014	-0.9770721461414011	-0.24266646142712253	2.580291898690775	0.5432569649742733	-1.8075896491814576	-0.689655504900944	-0.05321243627298323	0.2536835542980969	-1.314748860310423	-0.1349902279770614	-0.7176391376105407	-1.1037585626023165	0.2595956466989539	0
0.7738771734428223	0.8410412769616195	0.574386351133876	-0.49736953314026283	0.7145497614635058	0.3090544381042879	0.13394188295201317	-0.6116931217017983	-0.49687612734152825	0.07388693612455402	2.4398744669855015	0.30124248009139015	-0.611188502250286	-0.8323894449694428	-0.4917666126562028	2.1772934475490655	-0.39925664594596205	0.906870534610285	0
-0.3759282454713564	0.26118454127962865	0.7917452740087223	-0.571902849809924	-0.6411116541527696	1.6588696944553298	0.9845928948957969	0.7906723186907282	0.787276293122914	0.4595754883110654	2.017775813175065	0.043908301877156795	0.5772623672009194	-1.4509129285940126	-0.8249606865912409	-1.2008189998350405	1.2740635835161493	-2.55254015202075	0
-0.40231002275272265	-2.9937066026606227	-0.8312878954818901	-0.49094894973186637	1.384871093794044	0.39662793922145717	-0.8331415233289663	1.065963719731826	0.01783225452975753	0.03756685870725232	-1.202671507771992	-0.9900137139031393	-0.8250972999455244	0.046461273154189575	0.0778857269806748	1.544092663524045	0.38505516793783434	-2.707565693672108	0
0.26264198787169046	-1.4500163561675328	-0.9659709246115364	-0.8121694717263299	-0.6633383235123018	-1.375149392040303	0.20348200345228765	-1.4108022850909592	0.3566676072498469	2.2369710770616296	-1.3293590589340638	-0.28451030433922214	-2.52345736251247	-0.30093529297013316	0.6427171526314838	0.720639231357267	0.0773637302840967	0.8892634247589758	0
2.5460545359427917	1.7123046874375993	-0.5225209294096369	-1.4511039864667385	-0.40615141657380355	-0.9469827656173482	0.45134754786463266	-1.1811935394294981	-0.07282243259034207	0.8380140545363104	-0.10069587281717701	-0.9463138227477964	1.1748140575856918	-1.8789809447538273	-0.3277950558774631	-0.04166002338133474	0.01590865839963108	0.1804960560780812	0
0.6104398198094931	-0.03540743904535086	-0.3680582821436807	-0.4075893446596956	-0.6115158020383546	0.7875433243268652	-0.6465284794765146	0.8467711090082444	0.018999082259871004	-0.5212548068561296	0.6184072157441348	-0.7274539247231182	0.6381840407282129	0.21272612119178486	-0.5963246890919207	0.5286348153345591	0.5465897256886387	1.1575196058099577	0
0.9661470124092959	0.49127402072628285	-1.1275909512087632	2.448586988174057	-1.4036162110718102	0.949263174282309	0.43128381688629847	-1.1741423724811146	-0.12430093887849918	-0.07875288624464047	1.3055827158105235	-0.7133109002802115	-0.2619450064243539	-2.336069605021263	1.7347627931235772	-1.0704682430200712	0.3269108642391749	-0.10140782972186395	0
-0.09800096678333993	0.809861984870875	1.6712624603036346	0.25149366994199174	0.6550780176305259	0.32889153672704086	1.0175314239306263	-0.46291637948632713	1.075390554416414	1.110499865647384	1.0825370086829098	-0.660147867336476	-0.16833763423719086	0.23946698878043493	-1.3708420448290057	1.5949202080860148	-0.012276533502175885	0.2839278876047216	0
-0.577004439727203	-1.3268775593670228	-0.604029885474771	0.21920418763358843	0.6734288127536935	0.16179154060272016	0.3467240162419504	-0.33702637468137664	0.4962485662454281	1.482832866385907	0.7047894424389869	0.8095418882529403	0.29401639930663104	-1.5031550695996019	-1.0446665306312433	0.4548758006638433	-0.010939051960085844	0.439842886472828	0
1.6764234178440736	0.7260359992293337	1.2588862057428216	0.09468138947073004	-0.8072156774844398	-0.05786615921434102	-0.8047518137191378	1.558294956772448	0.7903910765354696	0.5205124966282796	1.2359432022281034	-2.0200564145232254	0.5881379513426596	-1.3106457843043726	-0.0072556984656611655	-0.31170759246721447	0.6617366120969479	0.22818728896095541	0
1.3451171736117884	-0.6018971609326136	0.7091143896332839	0.16222321689883193	-1.6352902700715526	-0.9186164585230326	-0.1498780335221683	1.1122924498917277	0.4637230575571145	-1.1675008238807143	-0.14031622804715976	2.01780644879303	0.11122333484085803	-0.32732557507239574	0.4917396407562205	0.76339307958197	-0.4561683474800591	0.502574774371437	0
-0.32888949667080924	0.7193276018294383	0.16969315797128373	0.4819678270528922	-0.7591835461675044	-0.8212863840728593	0.9454973046593947	-0.07939638138549375	0.2850347420993615	-0.30639542708651957	0.898726774013644	-0.6078099800296577	-0.13560123990088283	0.7859928127031317	1.172967699164266	-0.5237592910266834	1.959683981955883	0.3132416936936163	0
-1.0429282618087377	0.36905204858996804	-0.3829992144834577	0.4340684871831768	-0.04285624766033802	0.07427369019014479	-0.9115933765861459	0.99006123071636	-1.1561273671510321	-1.1087648954049951	0.36736034914748666	1.6028442471779696	-0.3525930970644072	0.7009723227039657	1.0733401768635453	0.8146844372940691	-0.31120828917368143	-1.0910467171940745	0
-2.207547565671355	-0.26284049946239324	1.1780873685621747	-1.124165984761934	0.7002098475187654	-0.9501525300518722	0.10607257638683824	0.7077916141550177	-0.6594954368384278	0.17048468069691408	-0.4150913367253287	0.7051486589381767	0.2353171684846372	0.05650767442926739	1.5583499601419777	0.6623061423683021	-0.6903518661262891	-0.08586390079776185	0
-0.07589878507966075	0.0803195726252119	2.524509276607495	0.37085189271099683	-2.035902570104776	-0.5427989717169651	-1.9323720874958086	-0.3297982570458398	-1.9873102297264285	-0.871590471068428	-1.5207215296341199	0.38416017796747753	0.0005393626288786419	0.3029623074987311	-0.1045513885685264	-1.3942977502044178	0.5135213692547353	1.9222245602694528	0
0.40921257860654675	-0.425924599317566	-1.428067176105445	-0.9080669707599653	0.45303965657205897	1.073118026799375	0.26086617472197593	0.7998872897059834	0.7076782440272429	0.5065343913859176	-0.6584735952612559	0.17392351197515246	-0.8483778038821382	0.01742895295810179	0.3308635310669119	1.6787838073868548	-1.3097319743676321	0.4815076309913054	0
1.4812365916235948	0.7588477658387964	0.8329454428250415	0.5876949018678121	1.2983344897754168	-1.087478168112368	-1.3859266659702465	-0.006334140465255962	-2.16116210357171	1.2306458041780113	1.2207151954954414	-0.4333505550845262	-0.37077059666050965	-0.07234747515067134	0.05202065043961975	0.1271739191942854	0.5582321068783032	-0.17262635300847812	0
0.943193303477794	0.4459477771253033	-0.6069634458726355	1.3351126678040974	-1.358256986122487	-0.09216581082147648	0.9669174010754679	-0.7230731049121446	0.30955564676715147	0.543339596999048	-0.860523867981239	-0.07247771959403507	-0.15650383020921016	-0.5517378518322928	2.3016748520507746	-0.7631063534454757	1.0049302940678833	-0.39280101688114194	0
-1.0866361888852818	0.1028142431550689	0.6490933843875007	0.9205095750656788	1.5622651106550693	2.9452462899351	0.25051420375559713	-0.6630921738253879	0.4528743267948912	-0.2662129504064916	0.9259661298522298	-1.2971642963657217	2.3683345424004374	0.8560480947755128	-1.6840040177961646	-0.7090289023149722	0.8160810441139388	1.1763440561714547	0
-1.2722376272319633	0.7130258504329489	-1.9473398726619233	-0.08933586547104598	1.1120468421032064	-0.5515157301029805	-1.5069222991380136	0.1462147963775593	-0.6047188666354781	0.6295583660658357	-0.8853264322180604	-0.7726368896531003	-2.0210023208762435	0.16994471105148284	-0.16090493827659874	-1.188384670740071	0.193798713767092	1.027070300644139	0
-0.21556794341894983	0.26816694982197375	0.2733112495851642	-1.2043298271789604	2.0565858207075958	-0.4708498301222839	0.6561162018602708	0.7692152772290496	-0.13959512711575175	0.6067950250596347	0.24581922181638913	-1.417639757227406	-0.33227270125008823	-0.6125509023540618	-0.4617450413461271	-1.3040031778366379	1.12643371674603	1.601992654613413	0
0.9780029759984087	1.2705292241471429	-0.34463483700815617	-0.6362568349860365	-0.7785870468117115	0.6440649229572226	0.22706305314414962	-0.07722171159842571	1.295148544195343	0.404941353815343	-0.8386576375205848	-0.6809088291356947	0.6819932992541455	1.041732852654597	0.5516802322559695	1.8968887478720813	1.635007165731419	0.44103583485076286	0
-0.8385806594815023	-1.3099875117317676	-0.38738174501471484	0.753213446416157	1.8266470793119378	0.41744703441079983	1.1687227942312366	-0.24530748618780235	0.6227691252275501	0.8233568294771726	-1.9795942758525282	-0.41343880237651026	0.9497003842778697	0.2744683356365649	-1.196515048150933	-2.4301223757273562	-0.3657807453020064	-0.07158569289387905	0
-0.8839229498283454	0.1430849370279944	0.5063867472328947	0.6706871707262329	-2.3559189249323222	-1.3142850978081202	-0.30462264835473557	0.5721731310374635	0.48923401355003554	0.4718699478766758	-0.3834179419689318	-0.32763343730996075	-0.7283292684217407	0.7681941281058479	-0.9204887877395782	0.8500363951895699	0.20785323813764608	-0.04504447845515359	0
-0.6567103997764666	-1.3555418611641263	-0.6476527563780456	-0.3300068686248863	-2.3690243115812515	-0.19735515533466427	0.9243573680260055	0.5672179054338725	-0.49620587574150743	0.04693629841522772	-0.5561645694219997	0.14876073333569612	1.5401078237440315	0.968498802624876	0.5207943056927528	-0.4928849123837183	0.7499383929448385	-1.686876951373053	0
-0.2523534819908905	0.5837114198239499	0.7404212140477514	0.669884490215741	0.2948306892096945	-0.19572497908388292	0.5379759698264889	-0.9528610405863005	-0.8446772632932499	0.06173467646029673	0.17319764270874738	-1.8256151785646464	0.45514638094951854	0.7727283779193933	-0.07728523746629531	2.3744662832839922	-0.6829351063151862	-0.3610871633868695	0
-0.39506690612720935	-0.07618761129101755	-0.3287248129662911	-1.4068105446048718	-0.5465482962364754	-0.09762069577407609	1.2285720820619974	2.2022432733729134	1.3354738978506546	-0.7753790296726064	-0.6958096106261655	-0.15932857750935098	1.7845588888535862	-0.1654240521818934	-1.3275074905374307	-0.5011771369530351	0.757056001819417	0.6899402768960868	0
-0.2002166664916561	0.6834146735600306	-2.273172202546832	0.10382923503269768	0.8606854213686301	-0.8328632751545352	-0.836338536496288	-1.8664481527634753	1.589895594810694	-0.7201539770215667	0.24104327786211174	0.6039170414833746	1.512067949141453	-0.15389777398563528	-0.5394297937784186	0.17306764857055348	1.284080276542287	-0.17017253140078376	0
-0.9548690815840764	-1.5407578083153624	-1.2212973846052253	0.8643914974066649	-0.3206244763068115	-0.6075209099207104	-0.7159672231839423	0.08504586020018182	-0.23945509376558377	-0.2731321437192525	1.3493239278107392	1.5380162818616334	-1.6100216729089964	0.3275927311429576	-0.7768620986213922	-0.24825111386109355	0.3092783851266944	-0.21271991693091935	0
0.23045988062763317	0.6729702060319175	0.29457680054031987	-0.6468363041676235	-0.6291996069703238	-1.4397052966180355	-0.8539202975207183	1.9620683618985282	-0.7920035740952445	-1.1933788124438198	0.31992786184477334	-0.11036475929185985	-0.19559323684922542	1.40904596641209	0.5491266755583651	-0.5299929317034754	-0.42447591759177994	-0.5025865139056851	0
0.8747396215802571	-0.30814762945313745	-1.7931535024541505	-0.04831967873434432	-1.537026001127929	2.184230601754902	-0.9656679138472309	-0.16186476535773067	0.2582027347011369	-0.28865816067923	-0.29003040146619263	0.4218272861608771	1.5262159587962787	0.7675090818172975	1.4785138785735428	-1.046619108093502	0.31736263325536135	0.15524605205827927	0
0.3510912916767348	1.3762319706355726	-0.22078914979205405	-0.4055033665540877	0.5339807974186639	-1.7782027275658474	-0.2368520491221783	-0.13419768928545298	-0.9203586163069253	1.0570590113565772	-1.0622403173432842	-0.1358730483637962	0.29315722532296834	1.3534515614761184	-0.010556434880853316	0.9361535941282105	0.7005953972771274	0.12345755616914253	0
-1.0895134082734554	-1.4345808609043489	0.10650540141918646	-0.5426968739026136	0.9192610916812918	0.7458565180985776	-0.1846109944370498	-1.1577129239412693	0.5107355496072734	-1.0179494461351504	-0.758463922930865	-0.9794157382151545	-0.13850102193995345	1.1701923340705616	-0.005040870223528701	-0.44321869242769574	-1.5256149300452442	0.5521245847298429	0
-0.7804046059286275	0.11751761915809661	-0.3542186159166406	0.8381772195994377	-0.15723639202855216	-0.05892635452305161	0.4857471474554596	2.1069401822631857	0.8884469303585544	-0.08860610634860941	0.003197990615288397	-0.5248594603244346	-0.9499957035196952	-0.552750787066322	-0.7721489637119425	0.6533683837958855	-1.071194857868986	1.3332105613800442	0
0.7520463836188297	0.02050172936766847	0.00031861146506831443	-0.5572813096145535	0.27008441134776406	1.088092463208589	-0.7031564622558137	-1.5333920889187305	0.7032182548567439	0.3243659742438005	-1.1201988014411794	-0.733391370914118	-0.8591042740501407	-0.7245322690342489	-0.32368275404118774	-0.2665473042807473	-0.6507936550684602	-0.7581638194999282	0
-0.22878434391938154	0.16769153485956126	-0.3162965363648446	1.1586670233413017	0.5080877144207865	-1.5908458568586958	0.5237277654138535	0.6055439825855826	-0.43473496812419127	-1.4951975873031556	0.00806675941113609	-0.007708651482244078	-1.1216462365331947	-1.4512192162599356	-0.08755354645343943	-0.23307719205082192	-0.4172653653223936	-0.08341073474656137	0
-1.1027763738203191	-0.4348206128661142	0.5333250306143476	-0.3499700803512888	-1.671972471792552	-0.47269227772357164	-1.0701584635068604	0.26713629646173076	0.3188374033804253	-1.658774625086031	0.759012970582189	-1.1121863012785584	1.5591822904823514	-0.04877626450061687	-1.2463934985391623	-1.1419860706926814	0.34809529178734483	-0.3912998898983776	0
-0.09665390961814083	1.6127802326970393	-0.6992440642290753	0.05996285769570662	1.4198444873730531	0.27051347546640014	-1.606602735358006	0.5053890117321368	-1.1630028577834441	1.406807528732965	-0.8228676049979778	2.9695095077456646	1.4673759883276782	-0.7966125696279787	0.020013805001610485	0.7536442816334635	0.7836604742267077	0.4423362599761972	0
1.25215903696611	-0.12296894663436952	-0.36671766857603316	-0.3468639879246106	0.8583732319721272	0.3651810403026461	0.2912836656902564	0.795234249257182	-2.051052407853855	0.3100688238751504	0.21856888887371573	1.6688080813007051	-1.528587982263667	1.557186632376758	0.07540912892466581	0.48898953066004497	1.6759187876093766	0.560761268005573	0
0.4003682894625609	0.2422911858023184	-0.4834781349943769	-0.028489124510392892	-0.7155127661227486	-0.044566899425482	-2.3359306970550966	0.42903956756754863	-0.12173725378362549	-0.3362037366667643	0.21975808394014318	-1.4335639229654407	1.9292699966212825	-0.10276746148759967	-0.14584443297218957	-0.9653962101329223	0.02394638244926125	1.3869598902732805	0
1.035916209432034	0.8544377511405561	0.5463989516672716	-0.35854252756260974	-1.450163167036702	-0.20103877186663505	-0.23587146453367722	1.048794439671241	0.3093904424598202	1.6123115279035483	1.1974885400381745	-0.4564956095040957	-1.7951291966198684	1.385575233941481	1.3593852232307442	-1.366211590902226	1.5092400198275007	0.3821171705925179	0
0.16068549812565303	1.6147832542473273	1.3446851732306149	0.6513309519952039	0.47321706581198303	0.6163942905303591	-0.4000574338825259	-0.05510144973232095	-0.9023171545945426	-0.3330397757389188	-0.36663387866893304	-0.6353053696216646	0.1367465026484631	-0.3239808507005772	0.5022347203519739	-1.6223206132937653	-0.11335479410729969	0.13155164017749568	0
-0.31062923983688057	-0.17239269980923128	-1.5852460107298574	0.35647710466949206	0.6476059825670705	0.49353729420376685	1.038727059442183	0.20152960578250198	0.47868118065093707	0.1560907384568524	0.6875507195924941	-1.577229636132122	-0.8935809679780109	1.586899657033091	-2.4604358220962053	-0.14017792982534394	1.1722749596080682	-0.09326066554176463	0
-0.4050110714506975	0.1294216768153004	-0.35312018000244655	0.03084949275693916	-0.6833810365201296	1.1086744199557241	1.423264921065661	-0.13339032211162255	-1.3864894206912433	-0.5238431703133952	-0.18398866010296422	0.5055388769032081	-1.008013223170678	-0.7691623186421507	0.5106761378588074	0.9389088320395578	-0.6215940451706842	-1.333217053950996	0
3.284118201287884	0.7833042370887136	-0.2670037617670316	0.8690312755308397	-0.1244566297144221	0.8671568891001863	0.15939319777622218	0.09127189816757326	-0.11358186823078863	-1.4473813334630898	1.9380948993931397	-0.9415339202677434	-1.3600235763105946	-0.2128598827563673	-0.9614718135105067	-0.05171279056027103	0.6877638485617686	0.995302900529223	0
0.8147307216216817	-0.3056320547856803	0.049591827661585874	0.40787905089749094	-1.7577874239420725	0.5705847001198596	-1.4572992875838315	2.0403465989064893	-0.40451508464169533	-0.18487517719459123	-0.7697070992378554	-0.6299700318556897	2.27409356914324	0.9403696886232976	-1.5492024451478383	1.5042129006852296	1.1932422751414316	-0.28121246228828845	0
0.3066969420298376	-0.014944079421074246	1.9725799044469323	-0.7962901889920904	0.14601060977572694	-0.4281453309928047	-1.4330404046178542	2.191638255054987	-1.1815665791024124	0.2201291874877759	-1.7407006063803354	-0.39907053924309327	0.4219688214334575	-0.8247339795023627	0.586801850735655	-0.26904109188808245	1.1600825123986132	1.3617609133402233	0
-0.5867447607300117	0.07673285939295683	0.1834542264722327	0.6193492954346985	0.014381996244265737	0.1902109593428422	-0.2434064747951195	0.11523986697201831	1.2979401935351325	0.6460832412118543	0.701255639443369	0.7230703241355783	-0.1538087778810355	0.3188270435795304	-1.0851736783357446	1.268807656316957	-2.7829604323432204	-0.08714839233542518	0
1.1408959771502742	-1.3638679336293416	0.3997799176168511	-0.6807664465790269	-0.3688032651888687	0.9459409606394378	0.1980569258851502	-2.0343558678843627	-0.9764255397315984	0.9753357348887596	0.4489427181929976	1.7481355725242844	1.6826475940132972	-0.3422451301467918	2.5032378050694883	0.02447966985191076	-0.9626685344090254	-0.6336398659105773	0
-2.256725105289419	1.607019008249281	1.5947619890438636	-1.015507438813321	-0.22788428838190591	0.0956075441125776	-0.9603530521421138	-1.7551020312711616	-0.21035760377691182	-0.32107942945924683	-0.38841124098877516	0.22271606260096463	1.4295196585259922	-0.3030927196917261	0.17044299872136284	0.726870523744936	0.5541429265127488	-0.614423524447842	0
0.09637712311403587	0.5475398201690533	-1.1283513375107777	1.263539010796508	1.431588905214111	-0.7227802554444938	0.1936700183481687	0.6422782566710317	-0.5456141563287527	0.48161384568809446	0.16325562629216542	-1.4679181776388008	0.4591613159785581	-1.1001424162710358	0.9392028516620472	-0.6712110751338888	-0.16128543366114506	1.372278913446575	0
0.4963816465288452	-1.0794739195745453	-1.0149165707990837	-0.5993027886237254	0.39464408335666606	0.35829981493276813	-0.8431023046628692	-1.167209485614359	0.28158340508583424	-0.18186006579016192	2.1572158874477374	0.03660365656307895	1.8142528277002747	-1.17038359810434	-1.5732129395617072	-1.1200851325255345	1.1891297814534663	1.756101589693534	0
-0.782179453952634	-0.46056602975955757	-1.1689809102124997	-1.8116398471183872	0.7184116977766297	0.22302030296216313	0.010487982673875443	-1.40005653716338	1.6399566818286606	-0.5033567380494731	0.5336264248164758	-1.4545614052447244	-0.19052518962003737	0.2913744562385839	0.3270752180533076	0.15464854323662508	0.4945224920487726	-1.1305204560329611	0
0.19737260543966004	0.11375768348027737	0.23167268419506085	0.07234521731918178	-1.2732127739133976	-1.3177997521089737	-2.2142681858845514	0.8175345098452976	0.8276575097351987	0.8435502912221203	0.3067899624614518	-2.133119217718111	-1.026710491785266	0.17041541759311193	0.13551800279179543	-0.2227482131520212	0.3689172029082467	0.011651707685245566	0
0.12077046555136169	-0.6390653328320162	0.9820109861215902	-0.43077160868038405	-1.3306490830206263	-0.7709990128187286	-0.3484661913619803	0.9940027883688467	-0.042267998434793036	-0.186148218965649	-1.2486634247626274	0.7854825898295763	-0.6519521540233857	-0.10002785894133592	1.4801830768818647	0.5087633310493045	-1.6282540477151743	-1.7695102363524722	0
-0.06431045011924605	-1.212740614874805	0.6485467476329978	0.04226306496497919	0.16538476902386298	-0.7067431816423531	1.7413836552867057	2.8425937280104594	-0.2785847237567147	0.35303924841500095	0.09741734306431259	-0.25968686344106867	-0.8320704677327967	-1.0849679874804772	-1.1355972655255242	0.40524002554914546	-0.5196744782036353	-2.5782928501405302	0
0.44485822059832236	-0.03826128246415587	1.346673001401146	0.3731223970910093	-1.4786735963102973	-2.229676640729981	-0.7194723843379374	-0.6251074206936527	0.9431592010001667	-0.008870932289573393	1.133688498098509	-1.3248330557026347	0.965264384380448	0.7209891534309195	-2.0182341114311964	1.3226178412607723	0.09345849176635274	0.3920445038685057	0
-0.8648961124284227	1.2752470129219724	-1.1858523292388699	0.832092018373946	0.8206074759086712	-0.9741674281722221	1.983373599422574	0.2315284802175192	0.6538926102710242	-1.5271207953357557	2.117730003008565	-1.2245569402250898	1.0248864327659304	-0.9947717179316954	-0.6189888028476827	0.7887540438854471	1.0275527136751572	-1.271284249114102	0
1.0904721690569938	1.044980495133194	-0.9379534088448924	1.5986475935911102	-1.456857628248038	-0.6247725827776154	0.47900262409198874	-0.8535662847026064	0.263819085679341	0.24107607880329518	-0.18707426992272058	0.8324005385905596	-0.22836079265763917	0.23154106881380565	1.1464718774879026	0.7906862100258404	0.7860172908142086	-1.1491796022167802	0
0.5247925755013217	-0.8784987909695048	-1.2814149797780263	-0.07170634628496836	-0.9042951866515898	0.7906177188399772	0.8145354596953241	-1.902626236431442	-0.82830253957689	-1.4597866719179988	-0.46262927659289066	0.45517566986882435	-0.2422880981783883	-0.5897592406671354	1.3001765268131393	-2.3048571725962885	1.2368718935182248	-0.5442882931554857	0
-0.07810901011278953	-0.5273633377201086	1.5428881055391184	-1.2309784968052595	0.011736369721935848	0.5274386518599967	-1.6110027678851675	-0.9198981704461536	-0.14817853349822913	-0.8866650346843747	-0.8155917712191499	-0.34986266307643743	0.6495813316461732	-0.3427177768781444	1.0784261944729465	-0.9977577826593548	-1.2519222604734526	1.926345405721134	0
-0.6579581276655113	-1.3109120070721598	-1.7420539417718304	1.075103453808939	-0.34130451466005923	-0.2537097350663985	-0.1592017115866396	1.0129428846697812	-0.1795298339759204	2.344053778832626	0.13376057405422923	1.0617847669583211	0.8052398579044068	-0.03644732025803771	-0.5869709860204633	0.33196392856655366	0.510098731207273	-0.5725860481265272	0
0.16633886595065583	1.236204978259596	2.0699477390696788	0.8543693203494214	1.8627596863802822	-0.6293742112064558	0.7018822520592939	1.3385195085812722	-0.8963333329719959	-0.48559011204500924	1.7379047618352501	-0.9750988557869399	-1.3411300326557107	1.5279815736395113	1.1967632249804385	0.4321202439837694	-0.045710754645827495	-0.43852450560498196	0
0.28194887380905115	1.5798069574015499	0.238566126142076	2.1669592672469657	-0.8979419856402304	-0.01968075432826937	-0.37305866766391554	-1.0851415431623328	-0.15308373300965544	0.41732930166043963	0.52423017995203	2.170452178944556	0.46446746972355973	1.150136803679616	0.06609424629897591	1.6780556004525953	2.3984492855880695	0.5310851309759498	0
-0.9926590154515813	-0.5488050227771684	0.2819343032051621	0.45649803525064586	0.6984251343843719	0.460197681230041	0.006984916255938689	-0.6361984412021287	0.40113826126422947	1.8549873574806566	1.0199286054277548	0.534703949636198	1.0295669238227512	-0.3710640289008525	-0.5082651460833204	-0.7477851043659819	-0.12528662276943792	-0.4220058967090802	0
1.2082747406521392	-0.4753234176821889	-0.8027217162249164	1.9425771788306316	-0.4513752310813436	0.15352845725035097	0.4513228247434116	-1.1366931189208151	1.2354837695030692	0.6371190404112276	1.5583840118807817	-0.6792219372181003	0.09912579247616002	0.03935575499419535	0.2638884943500218	-1.454614748577161	0.11083637869222239	-1.4264639114237452	0
0.3583340711969214	-2.1286491245185197	-1.8515868342905866	0.8185487164399984	-0.5468384551947827	-0.9878580736322409	1.270845621075548	0.32762621732841496	0.8720901955337838	-0.16624207232083046	2.679628693900003	-0.6045138605597951	1.7444955493598882	-0.061366040099912866	-1.654510394912746	0.4828487457481086	0.3147625614551637	-1.0513218142392298	0
-0.9222192771347147	-0.02469764308499223	0.34974781524798154	-2.470663282879401	1.0531214525238028	-0.4944979738149775	-1.3317474843981763	0.9410665514519307	-0.023617979418456322	1.2161657767822542	0.4379522629797555	-0.0015145029480460542	-0.15272994498015613	0.4827127605561378	-0.4135312588093302	-0.8525725887464994	0.6099091226546439	-0.14448784144442942	0
0.033567648069006084	1.0893798361546077	-0.11387660773574096	0.015033925541790552	-0.5996495114509319	0.4307399339818508	0.349827912680088	0.9007751317905579	-0.5791288370068761	-0.4578169695901857	0.7921373991454693	0.2522130033628634	-0.9062181261926946	1.3065540677345007	-1.6984505684002509	0.7842847532637518	-1.2652120359981966	1.885788516485527	0
-1.5445997269056233	1.1522506518727484	-0.08163436001124397	-0.366602569838744	0.1853966564677613	0.631900339157813	-0.9044005023308695	-0.8157877251685722	0.6496048651128858	-1.7073429536495999	-0.5842290931920854	3.040686954159441	-0.9680129645892809	1.1478027917597526	-0.5859507687138121	0.5090451447971439	0.6543556905962175	1.1289567351829475	0
-0.20025382681277568	1.988884638754853	-0.5893365645851804	0.23422041359956	0.24527693221760752	-1.1219681199494154	-0.2858722549791206	0.16151349923840733	-0.43212104312941974	2.440923965456535	-0.8386236735995307	1.1794244681404278	0.8564598131487865	-0.013862134504271355	-0.8652090538522469	-0.76825532039177	-0.5179672992165097	-1.785741281946263	0
-1.0034654257992905	-1.4824765153636426	1.3458750031777167	0.6184623923882185	0.7859740988654604	0.5888319515419477	0.16696762333416318	1.460680332129137	-0.6107626557317373	0.10666965536704488	0.7470588278241231	-1.321209231856129	3.096588896142549	0.028565762777586125	0.14198945057559273	1.2568780316749217	0.9149553330102238	0.03807801939645913	0
0.130129438098042	-1.504148530947979	-0.5564657778499762	0.5172102161589602	0.4438928390428866	1.221165750004087	-0.12050105822332462	-1.3872865134308663	1.056730430775678	1.436089346182016	0.8982445728562294	-0.1636336708574914	1.044386051876579	3.4289104780082136	0.11515231444047566	-1.3117366922451246	-0.586285049552152	0.6254760003040509	0
-1.6048043108980627	0.16940307491206952	0.3803366503158828	1.535121739812652	1.3101948560543004	0.864584791751771	-2.1626790105145295	0.9210531280479252	0.7055133860602464	0.2559443770783465	-1.7302221261454855	-0.7767739091870604	-1.1668227695340663	-2.0150084395070906	-0.002915151414794514	-0.7978221214427796	2.6253055802689116	-0.16877193943790955	0
1.2937531558659603	-1.5690990246932246	-0.5300895860048698	0.09689787603431459	-0.9081539486076704	-0.4222006848047443	-0.21795090624353872	-0.23390798544489444	1.8551185730353463	0.37822628543151016	0.4795105629413033	0.5396547743450705	0.6126263773371126	-0.08288698387486536	-0.3207463714788462	0.16681605951827747	1.1568039489134727	1.1262381884363837	0
-0.24039847568841113	0.7678436946681114	-0.19458466303966782	0.033870549435244236	-0.4735233815541974	-0.1816451389062335	1.3413300695496801	0.09242114733923629	0.1352825085523179	-1.4472177792579584	-0.30924390763272963	-0.2413149037447287	-0.8291434854434051	0.02166541170356352	-0.4291822902276543	0.07999585524358216	0.12150300981893442	-0.9557543578226444	0
-0.3987017824831894	0.07737428276083357	1.1842994311567254	0.2567191727957405	-0.6619351799174277	0.3990047592438523	1.7075488893217605	0.9167064725890186	0.5475265304356202	0.7255901754823215	1.4399540414286307	1.07562679401766	0.5667603811176578	1.0686422195900849	-1.0816510962640609	-1.502265252340281	0.15709865064383013	0.06868070965053837	0
-0.5439100535132576	0.8258526698277096	-1.862863586451236	-0.5347722560578038	-0.48495554487761494	-1.6363017850994594	1.494731007269304	-1.359201268663323	-0.5883400573076859	0.9079797578051338	0.6460453434287315	-1.1081746964847465	0.6824892092606365	0.2897844786582218	2.3330355621114673	0.40394041606830444	-0.14124182106853178	-0.8565019571194227	0
-0.7442433669555713	-0.8257690954681581	1.371098813911922	0.017969915016470623	0.56524712397473	1.514247599980887	-2.358464142207465	1.278873764700375	0.05539691178333415	0.43504837164044435	-0.8284032217482512	-0.7551243984485184	0.4888458898129879	2.3845978003314694	1.0033133128149014	1.2655229214185404	-0.19200127026141986	-0.6002042245856282	0
-0.7808049515789934	-0.488273724696688	-2.0527824331705253	-0.7249193428916019	-0.5603531560598431	-0.17535817439484103	0.13175010974729173	0.3624508686256106	-0.014925372442960091	-0.581443086342757	-1.9633586432655206	-0.5753086084017933	-0.9724506376870051	0.4660667482786038	0.9092873966936939	0.9385710670599392	0.7569527361278201	-0.13352573545248822	0
-0.5219555654758967	-0.7471027536670662	-1.5074989166017505	0.9918537005078577	-0.17471103792997442	-1.2463402936208738	-0.8264913757102347	-0.8669734564325522	0.04302448501512677	1.0674678510706859	-0.34798954959558315	-2.252533514783649	-0.1891803351589201	-0.15619390009719572	-0.22492023093552171	-0.6274611664757017	0.21743908072584237	0.06614111514900174	0
-0.024830314126647098	0.4126413614429657	-0.42983282314785354	-0.48658566970065326	1.3801232895853999	0.5593554097154361	0.8269460609427997	1.2261045853340684	0.5259441806248001	0.9283886791361711	-1.5793451620702603	0.20415387199602714	-0.18271846181432752	1.6776840908998094	0.9276455318033	-0.6304451907931798	0.3727941585292059	0.1676813334492398	0
0.4543314331522287	-1.0188424693746518	0.3600164652382253	-0.22815134928823433	0.28244976405560046	-0.7243851651221698	-0.5850631713965995	1.1738420203667026	-1.051547558340161	-0.9777544010420485	-0.05158125721557804	-0.7718903751859546	-0.8850286322627987	0.10507597120829498	-1.5050658569037048	-1.007962234913638	2.0540955829236434	0.4594750589690091	0
-0.7465633522699111	0.4182150782661971	0.5673304769866295	0.9944144200902384	-0.12715602945673044	0.9764977027728893	-2.038446524882173	-1.0563081304757531	0.16387140173645573	0.3296335328077915	-0.9117822876686418	0.2594199912631591	-0.6238402486872604	-0.27695909422716564	1.024773800665011	0.9089374968885997	-0.9970603273632624	-1.0572514620201034	0
-0.4111733955533163	-0.026746301172925133	-0.6578984885747409	1.0406424427996679	0.34738984170855525	0.40608510987442903	-1.2665388289449717	1.1672907173837799	-2.820168822240691	0.8340554518493689	0.9343117376707711	-0.43240118727796156	1.2729102172474238	-0.06309755295434644	0.06243170332744294	0.33952878740421627	3.186574911811055	1.3444339080830043	0
0.701131200712918	-0.912804486601195	0.14358982547949217	-0.8131240938463865	0.8221108472828129	0.14046697573485675	-1.1245216796138953	0.08112458341850291	-0.8494174697163055	0.15121622133754703	-0.8590773163652565	0.027487633360812797	0.7504698619350948	-0.05305199192510611	-0.3908882671723887	0.20327622105746257	0.697182620792853	-1.1071832698817605	0
0.2606561547052026	1.3175408190173998	0.5736569632767152	0.057754146667227856	0.6397375066988947	0.4524964561026824	0.753601109159814	-2.0239316109829444	-1.5534561336632653	1.004829149483237	-1.5052791761614406	0.40153863571920506	-0.35204965603229166	-0.9961892455959969	0.3496497571474736	0.20103350371657064	2.1103426520963775	-0.6248112045358892	0
1.4401101200691737	0.3524229143843145	-0.6610218815427124	0.7992464575172452	0.5657385044539512	0.035843294858049234	0.26629535644062347	-0.5969870310455316	-0.8257871252545068	0.7594421738225829	-0.22393942431327402	-0.08008299824909249	0.27982159594427714	0.26528834478380814	-1.4293264709740647	1.2862520864548588	0.1211821519006783	-0.20265326282214938	0
0.4308460051697467	0.23654219361486306	0.7670626894897021	0.5379836721509411	0.7178462289962667	1.350993905727516	0.883624548970972	-0.16048622032856263	-1.1229011560768327	1.667797933004515	-0.2377233733471127	-0.4731074133605223	-1.7367268177644393	0.33847310531211144	0.14888660395377015	-1.5151149362494807	0.4532740421331758	-0.49819192070143903	0
2.6903150072886937	-0.5693611920908682	-0.4351933321977932	-0.8747762242543677	1.277876521041972	-0.3727757944647531	-0.7249141537654967	0.7069550099205425	-1.3803529354131852	0.6251105462489474	1.7813997166008577	0.566607832835089	0.6378983162599249	0.8700602169074838	1.7097080286755186	1.2098939600191043	0.4396697222730237	0.9038914006360014	0
-0.8859349254651107	0.7762935907473221	-1.0055559711837476	-0.36702241863162666	-3.0825621751432375	0.40142965936746206	-0.6438720111083527	1.1111452152044625	0.3901926106054028	1.1240958947016253	-1.0835965446725377	1.0383860371596327	2.105856344363327	0.7641582999318943	0.7903490086922889	0.169597676394935	-0.5246687805653643	0.7611923727015086	0
-1.5060829104020683	-0.4177551249208164	-1.7710568023371822	-0.7036563773150829	0.6420450918935612	0.5053933762204632	0.050913695535472696	0.1704009940620107	-1.8858646178642093	-0.3725622805709149	-0.68135160643521	-0.6590596905145408	0.5995786278137534	-0.8605073265053105	-0.6046808501274109	-2.0870692457095164	-0.2941231803761696	-1.0878375477136197	0
0.07920292868964361	-0.9511080467424646	0.1045422455492162	-0.14468576074234318	1.6720417730423207	0.4972179804531937	-1.839637872562303	-1.2648888441027084	0.05520800899233323	-0.9298479483926507	-2.968368430235852	1.3495463138337433	0.7202240169054077	0.5209768734917716	-0.6073230454709151	0.4276767710099296	-0.7043603242208816	0.20485730021769077	0
-0.9205832258364774	1.5162884505560141	-1.5702366540818447	1.2322838295108312	0.038915828017330296	-0.4894669953419908	0.16700292169573833	0.7333480071781809	1.366746736694397	0.31314302313353215	-0.8906960852622773	0.05563012376578855	1.8167932366623727	1.347678085512624	0.9087634781243586	0.7956870201223867	0.6994500906065418	1.15875483450987	0
-0.45662878572190524	-1.3550860657750061	0.06900350073706138	-0.817581586777691	-1.0550207553771844	-0.7202785765879318	2.485313924533686	0.1361246340758442	0.36190783636098817	-1.222362807004254	-1.8437529587926298	-0.8190526431188059	1.4381955852087482	0.3342754660765211	0.5985950914443922	0.7385660392020614	-0.5913493797982777	1.3879655839733676	0
-0.6328075992221822	1.406232359262553	0.44230215613534063	-1.7890451542463222	-0.748009486600535	-1.7849385328721046	1.1632821327942087	-0.02473542080240107	-2.22834243994978	0.37574688171965837	-0.53716426238832	-1.4838058550333233	1.6779658369686972	0.1072858660965787	-0.29343140231331255	-0.399424780986017	-1.5132794691577722	-1.3045488995841095	0
1.2849167848750833	-0.4738828697857191	0.0220677009368635	-2.0443304762010746	-1.3180920357955057	0.6098125198747528	0.3777117601138336	1.7533751987243156	1.3429563316312263	-0.23071097248482308	0.472953564713271	-0.31660344290307396	2.0548098186386485	1.1490146960523997	0.16968509085775127	0.2003947848763514	1.444850287259808	0.5795778471138472	0
1.558628017070086	-2.1936479262588735	0.4612282614987982	-0.515434864681385	1.7563779876279924	1.5463986871898292	0.032835809101306665	1.5356309788110316	1.783114519992506	0.0744066719261473	2.4719337724318575	-0.03134115266972247	-0.2145209503359089	0.8658725885843434	-0.35379073114231385	0.08533977579489384	1.4094344240509098	0.01921885221727033	0
-1.6950177929753076	0.36731938784919665	-0.6962935790523948	0.865271157294546	0.6961897158262457	1.471400348166522	0.9075323007926969	1.0902442836580648	-0.6690967601377134	0.8039864958905025	1.9684512893602903	-0.6886499086367672	1.799738291727098	-0.5493500912013305	-0.8519712450499742	0.2962004433548381	0.7159104161288095	0.911750123972265	0
-0.9617624207732018	0.4345400972542903	-0.6855545714835052	-1.4889222560705766	-0.9287363155327847	-0.7509003659558182	0.5215951603525072	1.1522136630686686	-1.4732066298752666	0.35196107420805567	-1.1766981857709065	0.6290854090140003	-0.6227305810037479	-1.0513290180232788	0.7996645153475748	-0.5869226054450949	-0.3159639513526983	-2.2199890875563764	0
0.9465513614234737	0.8209085211691072	0.005457844281313952	-1.527580941355759	1.209369178334763	-0.6662633863607912	-0.4533534501005882	2.312044056359531	-0.7036364441092297	0.7422099624265004	0.5620922620826175	0.39017219288008514	0.2820005425545109	0.37638856188919934	0.27194059094054035	-0.05191835877606092	1.5112831241107423	-1.3126605607992783	0
1.0214581040153765	0.8223422986875516	0.6983991213294012	1.1169794276401286	-0.09259939526839296	-1.8689740758268767	-0.07229265971448583	-0.9911942176245544	-0.7318592098580639	-1.2424196738324118	-0.4773448584438344	-0.5966236939834492	-2.3775698299271024	0.7002219112822892	2.220321858004882	0.6062371934962887	-0.20292395653422776	-0.05474639567621555	0
-0.42098586801317606	0.09004158386695832	-0.037008094073233626	-0.8410484303982945	1.6828883889478314	-1.487154235709771	0.7183315431942462	-0.10119762731753187	1.9008318150657448	0.3408645992482214	-0.35990553718324825	-0.24770719843449732	0.03990669451976115	-1.1427906949964008	-0.7668695251179117	-1.7849439691918576	-0.9229768983740939	0.09390648166044979	0
0.300175049284521	-1.9793296949964019	-0.13721170304420047	0.5634099508221323	-0.16291219337623528	-0.6337886457778004	-0.4121611450482139	-0.540763354977222	-0.6367305591080572	0.17382352524484837	2.307688227735451	-0.7436999169051833	-0.3181426326614269	-0.05169793937523165	-0.6873544343582936	1.0982358035234265	-2.370885373306438	-0.5310591703786757	0
0.818313736319962	-0.29409430838863376	-0.8208389588502913	0.44075675443876416	0.906343235397152	0.2106354452150584	-0.8012203598128833	0.4562033191517433	-0.4020493002747899	0.7451868818938278	1.4832588848565909	-2.6055767556885328	0.11106747319563266	-1.7357339369476272	2.4417885853297707	-0.46812453379619046	0.7463732418253723	-0.035316859594895715	0
-0.8030845807190595	-0.9220530471774268	1.585679173100759	0.9559380601783107	1.9435840873775632	0.05545333515769916	0.2879196212460003	-0.2671915656552882	-0.2870822031150092	-1.0418869324773683	0.08401019092435126	-0.7892465948861971	0.4419089221642027	0.17001021898020968	0.2876820436757222	1.675129939690226	-0.037717949765591174	0.7567270028534282	0
2.0515094640855813	1.3066170692950476	1.1531696984548447	-0.3066882155205	0.22964305556779677	-1.3182762920299418	0.49891440096441453	0.2744601776138416	0.0233851251561811	1.02719478824286	-1.2077748224243965	1.6348628511603471	0.9017646879402839	-0.07063397965197407	-0.1487295878173936	0.48061121524859435	1.5208512320637795	0.10160771869001077	0
0.14403090197922622	0.018118477625871335	1.7820241127014727	-0.36888310293702387	-0.029507598619071266	1.4634356542609945	0.14701083361286355	1.1370588600455223	-0.9112800569029585	-0.2052925216285141	1.4844340384402286	-0.6763397157635455	-0.1512990397697074	0.25668523089147866	-0.9891545179929867	-0.4138101186218971	0.11263668182564038	0.04668173416196121	0
1.2803520208371357	1.5414571948322535	-0.8560848720009113	0.11126851916748945	0.6742483084247656	1.5163474657991973	0.7184902973171294	0.2909134015923317	0.6665425319826307	0.6737688343362598	-0.9277142922843684	0.1927987925062688	1.4591609941886914	-0.20735676869400466	0.12944664254744423	-0.24251644952602194	-2.313859495606875	0.020590177234679142	0
0.3017919306528727	-0.512493390880902	-1.1546369488847281	-0.8806064597816493	0.7641876161355642	1.972524773046905	1.3824333409054328	-1.3443460048305518	0.8546273105507028	-0.66316237580929	-0.5822670625087771	-0.461975597971284	0.7060669498554304	0.9592533764490382	-0.09803107127978798	-0.08107074100802476	0.46426374323579306	0.5679945395242418	0
1.176225706758529	-1.2843719755091987	0.02002733980403	-1.0680243758911776	-0.050942279063403054	-0.22617528768076092	-0.04674945390270229	-0.7997428881105317	-1.4872897932074287	-2.094437526714903	-0.13118015426484045	-0.4310011058329391	-0.6759376648038271	1.3225484628316608	-0.8594381867953109	1.4168340821388028	1.623843744269257	-1.950900466789381	0
0.09238145899896975	-0.3996964908359908	-2.9118039447172657	-1.4446412530684143	0.7749361071084743	2.0191992527112643	0.9026781426992484	0.3236324725129776	-0.021332381631087506	1.6826629146481138	2.1482392019576406	-0.5868426795241861	-1.999986560310291	-2.0981874632712016	1.321880992159802	-0.047058540774386516	0.18324191045871852	-1.7906509929567132	0
-0.7531889127884663	-0.2954808139007823	0.20783838336407062	-0.398592038913759	-1.0373261983013427	-0.7845669926025229	1.2083232859472328	0.24478461960349976	0.6121568069555516	-0.8988738108773296	-2.9538234854006244	-0.5231043068844964	-0.8665705544254966	0.3490122686280793	3.285723713681842	0.6951660176182558	2.7359601593834886	0.5687696953394487	0
-0.6298862375727151	0.3479160781208834	1.780638599477708	1.8295625963212392	-0.5753373680430791	0.25318369569929894	-1.4292668796711452	0.8246686246914298	1.5533546990558944	0.03979945411601616	-0.6673840543601282	0.36013095127756267	0.417459031363166	0.0811438318496202	0.17871512433595294	-0.17381485046937092	0.995954928226406	0.736227445165127	0
-0.9831031471441493	-1.0105906031585947	-0.254374417026562	0.7368371241051792	0.14805741389081464	-0.6431504101226553	0.26151859672583017	-0.330810519522272	0.8804864602241314	0.3330584350670474	-0.3152781874521438	0.23151877204646154	1.3150480595242016	-0.5696300765463775	0.40265698164716096	-0.07046034046599581	0.42698368386209967	-0.6545649415957304	0
0.11033543315937581	1.1078232824168008	-0.9370069812461074	-1.3294051033250818	-1.2914555644869643	-1.170662530200189	0.5953232878926642	-1.4058596858654655	-0.29789534474353074	0.618289303310708	0.41665906054859364	-0.3855589799624851	0.19092373175510596	0.10714532973756831	-0.2242409555481863	-0.21083471865458023	2.2354274347569607	0.8093109039313008	0
2.480650917512143	-0.4969631329205013	-0.08496659688814741	-1.3321257652766474	-0.8095668020895723	1.901913148662501	-0.5220342898417564	1.9192813001444593	-1.2433622606798904	-1.0534690340732769	-0.3412312210234211	-0.06374992167917787	0.9230872924501295	0.4507704171862659	-0.41631525734402774	-0.13331580651810626	-0.3190629197847001	-0.9146537353257298	0
-0.8879629366016216	1.0278838914334096	-1.82816492792714	1.6173586974450547	-0.342994225602232	-0.7725086063921601	0.7397592906972692	1.4852165841471172	1.1176324416039574	0.5018520493598908	1.0868634897218359	-1.716497577143866	-0.5218305414881482	-0.9111700600248446	1.2246387312151752	-0.3834780189238867	0.8454065567820555	0.5358569424886379	0
-0.862306936163681	-0.5869582099762845	1.2938176908147259	-0.7754826486844134	0.12486761019547897	-0.782541286326445	-0.3139521869158607	-0.0461619439699719	-0.7828665102974913	-0.9604469539838816	0.2862733367774424	-0.8447374087911762	-0.8106575556986726	-0.9390531437019707	-0.07790804633131841	0.9437016343998412	1.5065286363122667	-0.7259180859937786	0
2.150310793331211	-1.0047048607067959	1.0835485233278697	-0.7216964540154426	-0.8709232698700103	-0.7447561567843887	-0.052447699649119134	0.5799721710336103	0.669868037904822	-0.9439850153478883	-0.9896592875112686	-0.9166386933635471	-0.11135440238551125	-0.21015560419087462	-0.950175462069795	0.26960369406324414	2.262568808335318	-0.5047154618351514	0
-0.43351182120353343	0.5596615703243687	-0.5588162917367949	0.6689644817181823	-0.7185427067790403	1.8321196075773012	0.3447749725922945	-0.6200229490767115	-0.588691699469274	-0.5137997527080349	1.3727496662488734	-1.2687510076012833	-0.6679416704595047	-0.561660556925426	-0.01568796675693795	-0.27110969264679446	-1.4912278313904628	-0.3998226835954676	0
-0.09955068318496844	-0.6280978350797833	0.6867754890476648	0.9194084287536471	-0.0783866997293929	0.2305415868507293	-2.161055997349271	-0.4211027721618318	1.0048216917579127	-0.42343658317927757	-0.7372616763919609	2.277688926030931	1.8190771901958052	0.4675749124821571	1.1389106114800476	-2.2259354179580777	-0.7875514406287065	-0.46995787317315146	0
-0.2359800988669462	-0.4899440209739625	-2.5500262915163465	0.3860246187085598	0.5436541282806068	1.6018987915899814	-0.7883092647749634	-0.8701631577799022	-2.679984485964469	-0.29356683659088617	0.9011117810621716	-0.6117678621927194	2.143444818543648	-0.2565948357895235	0.1469922842885556	-1.3631030805815938	0.28722034517527945	-1.9793197948526953	0
0.6936979550131449	0.7244281762354122	1.3592914243365102	-1.0199687187676887	0.16056211829741926	0.5638165593865041	0.44228163833030987	-0.8652992751348513	-2.39198188955614	0.34696029688448116	-0.15249967830991942	-0.5666705929614403	0.7639453637154662	-0.044919538154433135	-1.3191950527677994	-1.9314522890962216	-1.1289632651331654	2.3930122947667867	0
0.722776773932773	0.18861234197501178	-0.18166092718580473	-0.24739293994743575	1.1671959833590948	-0.4905957419034316	0.5769204106842927	-0.34842795029159407	1.9401566318350625	0.7422885075783037	1.2455568146836256	-0.5844097746882387	1.0581361125674218	-0.31257742539469074	0.11003482393284925	1.6350476706194583	-1.0427750567564191	0.20324773130540036	0
0.43800525851872685	0.5200043808008099	-0.4507844930934654	2.0862641008080813	-1.2949318853402603	1.4588853886324693	1.2150656055916387	1.9008887896036848	-1.5882270987078202	-0.8688314878897103	1.4919430591616407	-1.877039154630309	-1.6064589010404138	-0.4883077867114918	0.19199378862226754	1.5922250736487749	-0.18526591493035816	-0.6082391480645393	0
0.31138993769642714	0.46959648329440085	0.4412398221702712	-0.17798620795134507	-1.9550861139181497	-0.9176159891063321	1.4202710852674623	0.18706893797659985	-0.32252211910705675	1.1181685483739747	-1.1301166323689484	-0.2253481337130077	0.13775840517403723	-0.44137750329462916	0.10076282290159877	-0.18769393142176521	-1.399343047785875	0.18147788187905595	0
-1.3283517915128675	0.16561512509672222	1.3741358241501094	-0.2810231972760544	-1.1714831299709862	-0.12698781320498045	-0.8319711080785314	0.5945090026314696	-0.14798874752285357	1.7097632516645733	1.1629895956773382	-0.15308050448140273	0.7156090679730908	-0.3932364091628454	0.03395688516516826	-0.36143419635031226	0.7664559598497087	1.432988276709578	0
0.7986482071911434	0.9219366012853558	0.9230334372357293	0.5512559223347099	-1.1392861592102679	1.7009715194164998	1.804410826698425	-0.2338796033133684	-0.3706979152161819	0.612411652915375	0.5508128351835049	-0.2019460687530188	-1.2500256555876041	0.3057011907497771	0.5514365381755453	0.7258211480387973	0.3492927723542075	-0.27111514836190936	0
0.9940020395062782	0.06584849756591833	-0.4649230143647206	-0.180653382045721	-1.745969032474982	-0.18224182417853885	0.6884365198746686	0.3397830221392301	1.520664172981186	-0.2629749140157042	0.48731316305331607	0.792740176305772	2.342857008287408	0.1447654911176404	-1.0441871788640233	0.8479287533552818	1.8657273559684568	-0.3225487102266215	0
0.8410815386064158	1.2287280552289201	1.0170655439701535	0.12555852247357793	-0.6984737582131462	-0.08127954801358575	0.4586004538776307	0.908222524091729	0.3339450479990393	-0.379907966540577	0.5553796561497687	0.8600850677428203	0.3796100564144805	-0.836187114538325	-0.18140603471718997	0.9478207764124668	-1.3830178087444738	-2.093178022391159	0
1.5080828501440207	0.5114152550218797	0.6067300025201064	-1.076816973627056	0.737528063466538	0.27524868756836424	-1.5843275778483972	1.4242834142738574	0.1586833236187289	-0.39608396607926877	-0.3779897459852177	-2.0152219054323766	0.5933365996313634	0.2618572072457253	-0.19408013233309493	1.2784852074516722	-1.3838590189958457	-0.5967724763676152	0
-0.8500082547603859	-0.27879497977155304	0.067470025257223	0.4300135238113549	-0.3469734531051173	-0.8773557351548937	1.6860069497704442	2.411640191788569	0.14328667188202532	-0.7567803670208672	1.4754541310422942	-1.4467571063284652	-0.33477332470482757	-0.6961170513463018	-1.1595355504504887	-0.28002423292176953	-0.8641720791739649	0.012654464148654489	0
0.027177167672463982	-0.6213317235219793	-0.37051335659386964	-0.2308489679037105	0.809846061119427	-0.14842940106418565	0.8247017407860974	0.5858129835546556	0.571530696900742	1.3878459703459733	-1.1193908797459098	-0.47318310630711363	1.7632988002995693	-0.25731650058926747	-2.8151236899058496	-0.20296834314788534	0.13493953016324978	-2.617113117431211	0
1.3339356398879483	-0.713712463865602	0.3285631151875155	-0.22598154534406228	-1.2883514192040415	-1.07050813463542	-0.935082836427547	1.085671909183638	-0.14753818810015182	-0.5218655165517466	-0.9346089125902313	1.1961502215261264	1.4642012725235871	1.1847438987066807	0.49243733915416665	0.2898300418707116	-1.2159378179759015	-0.24581912671105752	0
-0.6838602033464366	-1.8255121089847097	1.0570434191653657	-0.6958299463922752	1.195941907435307	0.8817464007600121	0.5567179766334188	0.6128840717631837	-0.6153138820737076	1.8578501512906649	0.04312543095304917	0.3019316851187039	-0.6490763335666391	-0.9311652607769599	0.47729600880942324	0.21751349593878547	-0.7893523659025773	-1.438426718775404	0
-1.269923087327547	1.196133717091107	-0.6132538146500716	-0.33890854567583373	1.4503402587590621	-1.1221505614864147	-0.7269948257170568	-0.7687668285606931	1.6180684811660395	1.9933835005824139	0.7515632254021709	0.7833847241542399	-0.5803550028527311	1.9473284869042828	0.2676962543586619	0.8531102644497399	-0.10552493877095412	-0.2680325873276106	0
1.6630422595961174	0.539723679738307	1.4513754610703817	0.2553281717450444	-0.8483665364230907	-0.5833429328784879	0.10296524246461053	-0.6265002160433267	-1.1074614086276906	1.2014170317870247	-0.5448700708235121	0.1381927477913204	0.29613358988560473	-0.5881531253205687	1.4507994663087393	-1.1171417612046128	0.2616252635807709	0.24611770637658364	0
-0.054254602864147856	-1.2969126132719826	0.8708175518634642	0.7435106703345966	-0.6755685285912163	0.7074872072053618	0.37490768630077576	-1.2806121453611083	-0.8539289145713574	1.1382814448895793	0.3094161851420503	-0.5643029458106261	-0.858475891172642	-0.5153937981154209	-0.44447952987770456	-0.8459630326292517	-1.7417641123833023	1.1400132864007855	0
0.9706336726114432	-1.2732554518068595	0.13631129556366767	-0.9022382027147666	-0.2615672232265353	-0.3447665798736565	-0.4278342157178725	2.002947084076286	-0.44032568467619043	-0.8082638250669247	-0.7625814294970479	1.0437769564017552	-1.6521023316929349	-0.7626229164355202	1.446822840111534	0.2439861879976468	0.19192200503611323	2.1321464601437015	0
0.2463479529484988	-0.7081861613595825	-0.28207705687634865	-1.1354323090305687	1.2559370400156968	0.5745617175367154	1.124414149970889	1.2129839285493706	-0.4142107809275326	-0.9447528520088898	-0.05171311130804584	-0.8727610707885383	0.16495687540902468	1.1320968808346892	-0.1681396460491672	0.14999508990773913	-0.09384561622336653	0.8027275724376978	0
-0.66778239428829	-2.196446261643099	0.4708688593753808	0.9878344213079936	0.4463742447585357	-0.6402304954680139	-1.135012098186069	0.4944975317803214	0.14147895293467364	-0.12579262765832977	1.8224633429937909	-0.9468000941813317	1.7750370211274655	0.03178390487063994	-1.8355704768708747	-0.17920265431914087	0.959496076599441	-0.3650550328049707	0
-1.474778541238395	-0.16451453179616995	-0.8571723738917058	0.4918144010879626	0.7733998160676113	-1.0562704077481062	-0.7058040551156496	0.7566424651069377	-0.8588442782989592	-1.082158135827995	-1.1786911317962547	0.3520386129581204	0.3091577195174642	-0.6840460303790417	0.005085396128234085	1.5271323841551305	-0.9740601569182217	-1.9517426090104495	0
0.45507557572037044	-0.11040116390158848	-0.7100250868151013	0.6520802373549079	0.83922514466879	-2.2082780198800926	-0.6525979093314883	2.317516231196855	0.5834049157981909	0.6761036382971497	1.1728942786314784	0.017068825199726117	0.79668416009162	0.7180620438372025	0.5390414967527589	-0.3220119706174046	0.17205892236625886	-0.5883615643067782	0
0.012814304566494933	-1.168490892099267	-0.7906239912729525	-0.28231204192492954	-0.9437054314300761	-0.5050172707451764	-0.16392597675551596	0.4022623446643774	0.9492573018529092	-0.46378437137810796	1.3351046172686238	0.9386110786254933	0.5040938319439419	0.15364912929661892	0.31912084186854134	1.187051150666382	1.2235796597592736	1.3349467283836431	0
0.04132683187700316	0.554967164998613	1.3435465066220513	-0.6237160349163927	-0.31841685371830375	0.016036663013478343	0.8995987379794065	0.9151721507186228	-0.2308641111979353	-1.50860945437971	0.24618394429596727	-0.9183161373284012	-1.4899362046402225	-1.2638715607337165	0.32638100784556046	1.361037360932807	0.03889451623624384	0.2113806546459647	0
1.1828949388779253	-1.5444549090835542	0.5201764216002716	-0.011589784318821215	0.5660574588320672	-0.48348390840381605	-0.8179372904264822	0.14050890428560542	1.6491913233344617	0.8609101045414628	-0.5076927701800915	-1.3409720359812798	-1.6820672836977855	1.3160994518504814	-0.9550822881358275	-0.32551341299493647	1.3212111260775763	-1.6139014554789917	0
1.4922645094750588	-0.2536404538925019	-1.1485833152387388	-0.24735092714891319	-0.7225967814014777	0.4408197989057157	-0.6481324338877777	-1.911642210919043	-0.22056253440898946	-1.356545052286539	0.20431988398831977	-1.1871303322833242	-0.4880128031720859	0.1825878042143362	-0.2124587250342695	0.25043028300104486	0.6802871657177568	-1.157933699731306	0
-0.06439754062470791	-3.329503797508129	0.24733330168252382	-0.3008141303748423	-0.9834497634779713	0.31571942229652405	1.1726975771850674	-0.4760177475989431	-0.9448144902417202	0.16502526243871166	-1.3356066666463606	-0.6603813705355391	1.2224021616505023	0.06217922981228763	-1.8794669639461663	-1.796991647279401	0.16208569264677555	0.8623905759176876	0
-1.6176214586261501	0.4497126074965085	1.3303435074897187	1.8878589879586387	0.3312227598598763	0.5068025945524742	-2.133184427628144	2.099752547995989	-0.5754902130961214	-0.9334711584250414	-0.2552061344396246	1.511673414185431	2.208046047543548	0.12540867947584441	0.9980841726036552	0.0432040486855039	-1.037795473018184	1.4767436707882908	0
-0.622127480356389	1.5355307733718824	1.2985413297690838	0.6140362639572081	1.828974756254353	2.2323460331857383	-0.1752433629643115	-0.8087941184164312	-1.8642698372564723	2.244682255430256	-0.43968200891844966	1.1350368571017395	-0.7412553675094832	1.538265640912035	-0.7001175918154133	-1.1917191336173432	-0.20850643095375032	-0.5317757009616373	0
0.5962997854612124	-0.05139492719252362	0.6277023945519214	-0.29102147308529397	-0.6651073710188052	-0.5835605478960735	2.0449387980310263	0.22517093222693582	-1.9837622094530445	-0.520209013454081	0.09686603247587562	1.8453996812503788	1.0286987158898995	-0.9217178364819151	2.418355753572451	-0.031160364801477616	1.2463298110749446	-1.1550084973999026	0
-2.3981630952508977	-1.4084314903683608	-3.250333476195706	2.1120893272529084	0.21453291888641599	-0.9246440184480313	0.4526240299801209	0.18933403618016584	0.6209333956139913	1.2095314011362686	-0.2899211530250153	-0.8798393061009868	0.8277752143719177	0.8023327778844658	0.10073580812134493	2.1775541886807726	-0.43782212286165223	-0.8998579716352683	0
0.41809142750660166	-0.6749378569134983	0.49551652414489566	-0.8330082558394399	-0.4002422829318855	1.8908404200391653	-0.4055873567476789	-0.7988515440172963	1.1706787887065002	-1.0510419502866937	-0.692943230147068	0.5765611205089946	0.9384114238732918	1.2204763910810745	-0.7472218322204848	0.5960086729861199	-0.46610819954417965	-0.6056556335106323	0
1.2032127822922853	-0.5495543958595862	0.27820459602097986	0.15557946923063878	-1.0707543763385026	0.9660928553563207	0.5602808936789537	-1.9862906118704209	0.2774211112373432	-0.772973434166621	1.0970753064126277	-1.4453998367807581	-0.3564769686295441	0.36202455098846575	0.05434029414187518	0.7629582567139714	-1.5184219860092891	1.651914336867378	0
0.5251446587882714	1.359718213000896	0.8742401692332417	-0.01161011445504353	-1.2841982109111607	-0.5635531812487009	1.5895633328625773	1.3854377816563823	-0.61959998010369	-2.8183042862021788	-0.21268973430511875	-0.2877028881291165	-0.24977261204038337	0.5285392018314015	0.8762125793216632	0.9902995470995242	0.44570914013536694	-1.800770701922636	0
-0.3411997326932956	2.30408978354919	0.37421673480247836	0.3678195684438652	0.3594859397738579	0.4153796225059898	-2.3831121810859233	-0.23952431691106857	-0.03789283179468944	1.2814953992534124	0.047672894622295944	-1.6465113866019412	0.4300891561717522	-0.8038246482427452	-1.2167856410814177	-0.8341590467165808	0.5425042296645155	1.2587612397600685	0
0.48292994517758675	0.6320232236170215	0.47304527283800113	0.10132717686046831	0.6969306349627576	-2.4187754670694206	0.11108835130483316	-1.0449250346222516	1.1629025725441393	-0.1471553052168605	0.030948088267830184	-1.5050718742538034	1.0168308890128515	0.6273281202738094	0.5569478823405032	-0.8130228521688223	-0.7736398449381301	0.2235994544459053	0
-0.6944984102480511	0.4348929626773385	-2.160912602766722	-0.48754455640659267	1.7967534654264914	0.4394858279957648	0.16679366453099267	1.9852265356713568	-2.335953618801436	-0.8153111147881075	-0.4011731717473891	0.8583512330053901	0.8756563632282364	-0.8660067089826261	0.9979543221425496	-0.4033147673217075	1.2116396256491668	-1.0326426981220578	0
-0.12331159906616056	-0.4901673153765603	1.0560303715657138	-0.522781216566171	-0.04244852901175601	0.5068113976630492	0.5452584830261195	0.8869526074731716	0.21112477684466674	-0.4182489152798312	-0.34969874535875045	0.02567231520761203	0.24959247607438337	-0.14717164784843637	0.01920342096554723	-1.5172538605721053	0.6673552844546782	0.18111228888942987	0
1.0018704135410883	0.00016050740708493661	-1.7383975785217862	-0.35844618930667493	-0.19992992311841679	0.7429033054335988	-2.070273544513395	0.04117951694893489	0.5136752157933061	-0.6614878852815197	0.07462800981684738	-0.6270365091498445	-0.7295729332203905	-0.40841985013131704	-0.7106919924670108	0.6836183119363326	-0.7349518768353778	-0.9029100070479273	0
1.7679286668395335	0.9607400118240353	-1.8615133606592003	-0.7647682898525335	0.2424629717227108	0.3237550672314934	-1.4904928657368934	1.158565492822322	0.8252244191816259	0.48190163204033865	1.356728490712121	0.45228999257091806	0.44858087925184725	1.5576792718222423	1.1012195807277088	-0.8415074589115312	0.6331951786719153	-0.664267864958582	0
0.504154550950278	0.4766135070198144	-1.383467312455986	-0.12184561131103523	0.26525702358040226	-0.43629019099415695	0.3147099423907597	0.8058977770010688	-0.030593064230755616	0.2245994767082595	1.383424078555975	0.4731965832252261	0.20082428967447366	-0.9580793796413607	0.6710260113888488	0.33014994939193854	1.283739433701408	0.04687854330331131	0
-1.8162665001339957	-1.7001208688282619	0.7356807637597333	-0.5701935976981533	0.4367677511104973	0.11423264450235611	-0.16683966769392072	-0.09636128558822336	-0.8653895050452268	-0.015777688899670742	-0.5844934327943987	-0.3722565201257048	-0.32364904470916106	-0.22669326989871927	0.9221734565070863	-0.12979082920469348	1.0237023365900986	1.5378549513264816	0
0.8549446510561495	0.5344685350685111	0.32683220948352026	0.86535870905007	0.0893607385962395	0.9845698459571985	0.6141058052896843	-0.35984046078038784	0.8958508801028059	0.09148000597756854	-0.10613200761231605	-0.4761991603989872	0.16601884787457225	0.9964626154129835	0.8889400055930373	0.35339379745895677	0.5996436407250353	1.2716967915225579	0
-0.14996629117086105	-1.1154200035302062	1.3011298521785726	-0.5297782520307184	-0.6903381233439047	-1.7961977553345514	0.5712830531642964	-1.6214526245522214	-0.7502588076917368	0.5882367945150587	0.721921252408372	-0.6517041482182336	-0.1341533269924053	-0.8725945264061531	-0.5483967878111827	0.26621526015290703	-0.5016466787964576	-0.24421504017566917	0
-1.464706681617567	1.1329561648061375	0.5100665931710657	0.7929053718372018	1.2904253246168622	-0.8252128755457164	-0.3583944830280237	-1.894834367582211	3.140422910102237	-0.14958531531737618	1.038727899914912	-1.2381611443354588	0.9963884256430094	1.8575908766496656	-0.060280749027981445	-1.0108814965896014	-0.13879640094553602	-2.2267615249572263	0
-0.0378867010218419	0.8209671393129958	-0.035757644373514225	-0.2841395546889674	0.527568116112033	0.6040248469495526	-1.6599055625051826	0.08882296227878847	2.4359851242292434	-1.335016245648024	-0.08541883283306648	1.9417461220517027	1.1041751565436755	-0.5133966807760615	0.2061353796226038	-0.0021116799848234138	-0.7480718043216674	-0.0742521074930824	0
-0.2799661328065292	0.11274893807674967	-0.7483831806910334	-1.276618200244661	-0.04128077339237078	1.71511821817878	0.08220292626279649	-0.33159377893154535	0.7540858050384984	-0.15831961259537855	1.8680329249591099	-0.003912509295078522	0.7004970631581634	-0.7546043823932729	0.5030892533366624	0.27509347694375413	-0.05650612465920803	-0.5017577611697203	0
-0.6380301656523745	0.28235266397965253	0.6289391096964736	-0.1271627962941314	0.2872679291207924	-0.037914678132769594	0.09852602490538785	-0.20044498267722502	0.017972579368308247	2.6980404568174263	0.3116342988074249	0.645296958431043	0.438023605328097	-0.26281682329705947	1.293989213291668	-0.2911637704263413	1.0550545489425514	-0.33420699806644877	0
-0.9599725191440409	0.36539620823619295	-1.1046683561021067	0.5356402250166092	-1.1941586560913167	-0.3190080304728533	-1.4317296965247415	2.8241670094027294	-1.6539595596163144	0.009813740396404322	1.1433042743300137	1.0363859085870253	0.8513421221731372	-0.31722838822147553	1.351088946337002	0.9133910908021826	0.21229961766047659	0.2405807577265921	0
-0.3039226476153726	-0.9096520258330384	1.2371509754787164	1.3122079936015318	-0.8841091410299213	-0.15378516514619175	-0.14342321645892908	-0.03265590374030994	0.06429487858758168	0.9468614616461799	-0.7472173084867436	-0.8463469915126599	1.2366197421429752	-0.4626447418812982	-1.2630353535770662	-0.48512994209987004	-0.3300527352440008	1.554962727725765	0
0.9248262123767372	1.1475206166322423	0.819973642346786	0.9462436716153141	-0.6880821265803181	-0.19860215535348436	-0.9899153130235488	-0.21048803053703335	0.684104990934741	0.1345832848122468	1.3114808189602951	-1.1414157922272192	0.5002383506982397	-1.248302801869318	0.09417646917364228	0.7403334225564788	-0.21450256682421923	0.5511266040869559	0
-0.9597323348329341	-1.663689978196383	0.5570296224878031	1.7440102340757326	-0.9960449401698921	1.2221941801067953	0.04342340881641101	-1.335691521693076	-1.1315053013521625	0.015784773360650053	-0.40446228792410366	-1.312912976758239	-1.694039281225405	-0.8467193279265061	0.19380900833111825	-0.006400752603138034	-0.5012379575000783	0.20188719429148277	0
1.0400267198626876	0.39412651043414787	-0.12130867138958067	0.9280720066606888	-0.959850302216295	-0.2249195395553516	-0.20108793560036814	-1.2369532584428453	-0.41987416228435775	-2.074959680895303	1.9121780476629535	-0.937413788436313	1.5861141314213119	0.03808450571949245	0.5648641321559589	-0.48879979835093157	0.20792969196167435	0.650489639988436	0
0.6645524143941822	0.7747733900743572	-0.36833271003917634	-0.4803596724913551	-1.5941763252676036	0.5232190111769367	1.0823787113234427	1.6159816799179296	0.30517263458050775	-0.7664797729085693	-1.6970961432894554	1.0416667330833504	-1.7962765667775356	-0.3406040777437667	-0.2243068279436459	-0.06945513785101935	0.03580260003584014	0.13814755636757506	0
-2.4153632620785297	0.014655909870126726	-2.2295755741118772	0.7322180730909948	-0.5551251558036121	-2.1570367252233504	-0.8142046773853758	-0.5700753391846538	1.1906996175550046	0.196637741750245	0.3444449443505802	1.181221634220601	-0.09614428792448947	0.7541879610324033	0.6838611139319919	-1.2864694935694123	1.4729835776298295	-1.4203017800706945	0
0.9173666494778481	-1.5170730369056327	0.6012367881516733	1.8619148781501726	-0.21297865655021128	-0.2563556428531463	0.6104399993168492	-0.329396455962543	1.8182787037428214	0.1921922494586957	-0.32016950822072576	-0.5402855278956832	-0.9329484701730206	-0.6277549867574896	-0.35067339365859646	-0.48763907349858004	-0.6581752741371039	2.0988412303524395	0
-1.0300950764894898	0.14663258764617476	0.592521009760872	0.6301079955837326	-0.058607075782472	-0.2407025718473096	0.4515474912395065	0.2665216499782007	-0.25895883476751336	-1.5618785717244308	-0.4679237223332475	-1.1465501637074578	-0.6671595500663265	0.03322323851695945	0.3587361439966162	1.7804527512924062	-0.5374063789038138	0.7746256352751506	0
0.30596002443783654	1.2959976706397898	0.576228719595626	-1.0084814272863163	-1.7230460292912313	0.31126169966750483	-0.5284509979003907	-0.9803137459505973	-1.2675777045330776	0.1609754975871555	1.507707699313365	-0.40867234570604166	0.5902703110753222	-0.10226635021759252	-1.289382089103393	0.7348113435104173	-1.0946920440273713	0.021626630593564705	0
-0.34152041500530517	0.8930774345656918	-1.0581509924706867	0.3908699078019598	-0.8397974073487009	-0.5111052123287851	-3.635200227540102	2.0920985716179086	0.5505569328262319	-0.7673474859381645	-1.124655688332994	-0.4956487528793405	0.7168795348194515	-1.8920849255849255	-0.14158441929433813	1.7706418724626733	-1.1339463359678041	0.08038503876365498	0
2.2033098152577577	0.6321516296907728	0.12592382048545514	0.5066364549090028	-0.40086533500970234	1.29963128530344	-0.3993300229002119	-1.959181608735977	-0.39130310394045986	-0.9667345298767035	-0.2811940121974293	-0.25908405908063087	1.1974231998049074	0.6952927266643856	0.2632654875753966	-0.0029454113325951153	-1.0588580088579944	-2.1811752376656774	0
0.11316001139278317	0.7946412035736589	-0.10833388324458919	-0.5348543227867003	0.4645021652142125	-0.083332200624347	1.6857441919739613	1.2327283420682844	0.9595080570233295	0.7577341142099038	-1.290167414451457	0.6629937020525997	0.3763259576465752	0.6064247283911633	0.49260948681305256	0.45276258784806556	2.7008664695495948	-0.07618566995191904	0
0.9363373808293303	-0.4709898102640032	0.7906415838876719	0.9393198902324554	0.3644260771353479	1.6692469423765	-0.8842760363604175	-0.4872209416682221	0.2123800860234896	0.880806853484222	0.17942952129493323	1.285759036510566	-0.6616898709663194	-1.1405784894885544	0.3081283365365046	-0.07718027611369632	0.54286372035822	-0.027402290866503937	0
-0.34001979062345705	-0.07493757172372349	0.02884889479318494	-0.3049812998483304	-0.20313204632342813	-0.40359333698691013	0.8566651198694065	0.1940210045057993	2.2567524721687664	0.16070455127846184	-0.5508574703286617	2.6706753748630647	0.41362637771433536	0.9901247868928167	0.5921029832024916	0.6230110292977487	0.5356540513524742	-1.1020845647760653	0
0.36752904756141197	-1.324861303850239	-0.17436283641253425	-0.7256174565632872	0.35747018584872403	0.33412624733823465	0.48114589076518677	0.28729657274908715	-0.6068253417863988	-0.2610034893516796	0.9203961612544849	1.0678566772943998	-1.1467830986265493	-1.5309276325126464	-0.7268893832047121	1.0452075820322506	1.2148840301830344	-0.9247118804011716	0
0.3073093537363383	1.8344313331400877	0.4153114772403338	1.4215032852330935	0.9987265700830984	-0.9101987062279108	-0.18998142349707814	0.0347544782918479	0.10413338802134002	0.9163289534385712	0.4086847622754085	-2.936200943778115	-1.312840273092726	-2.187380914976043	0.17536524065533415	0.24048764946776105	0.28322495861071845	-0.9589282677146163	0
0.6741440051199892	0.7162624964685291	-1.2551490672051577	-1.4660382014488722	-0.0001316862269378586	1.791782273613359	1.6997427421986424	0.5634043604480524	-0.7299966715800764	0.8868426594885851	-0.45242426480904147	-0.7675070366738105	-2.143966831621994	0.1023821983476529	-0.6298673491373752	0.09643037952850442	-2.2993576962370614	0.16982667258368722	0
-2.431121163971628	1.087940253268552	0.5218912341350844	-0.2786647714245878	0.5627198600820792	-0.9780742626635524	0.07237551561489243	0.7947740384603357	-3.0942892490913896	-0.4472243596775238	-0.02264413013637428	-0.19629361774576656	1.4571018262274051	-1.1239011249228845	-0.621159243445229	-1.9158690263084484	1.5102866512731454	-0.2462901426088	0
-0.438408888036707	-0.05248268231071405	0.6362358284303241	0.3473634035161247	2.6478842135570875	0.4539358884037746	-0.46524542916908107	-0.5613567375239471	-0.39275895241680914	-1.501836924629838	0.03986420749158606	0.7834681062089172	-0.6133636006232359	-0.8073800562841116	1.5159451462942337	-1.426483156621165	-2.0678183764773013	-1.1529019436473826	0
-1.5404327171242964	0.3862260641045818	-0.36070450044957353	-0.21968704502383987	1.1529341769747732	-0.6913348611627764	0.7750894117456407	1.511322799203203	-0.45566249801366066	0.7370228555563136	-0.2418179125289801	0.924098128840789	-1.571489187576273	-1.6455122451253463	-0.39126771490754075	-0.8889248090597707	-0.5167091094298853	-0.21952658244713985	0
0.7200135318362517	-0.4076605785659349	-0.8238613106230867	-0.3515133767588989	-0.7691452798066177	-0.9340055020627144	-1.6130168135769691	0.06947811622107863	-0.5687057065970534	0.9662787392346717	-1.4473960920589406	-0.5420835550478789	1.8129072206587489	-0.9396095170978495	-0.23653325209612397	-1.2158439828253684	-1.348427512780981	1.5473109830876783	0
0.17103949263714724	0.13367883823762333	-1.6963162351162222	0.35874138810830297	1.1574219459938258	1.1494770608285296	0.6683332296061608	-1.129485577595404	0.31312341719299164	0.6675849604766076	-1.7944435850889013	-1.1212795914817848	0.8881573217434416	0.8760457766719285	-1.5485830336213924	0.7950214592691726	0.0953033991536178	0.7810089546071515	0
-0.6345213234339414	0.645183496480902	0.8438287744856245	-0.3513349354557117	0.01775254617328601	-0.6485216295046535	1.6516389486858793	-0.12027193932576595	-0.9220243251771819	-0.7158259138747501	0.12677060114211314	0.7533311717782117	-1.3358268451505217	1.8476600029424488	0.3086752940556164	0.4664559729694125	-0.0971895438234364	0.019258967351125547	0
-0.148283137927403	1.0177959690359604	-0.007928587453370405	0.7670502184927098	-0.4338475233525722	0.19564052831231576	-0.8039203442394212	1.216528232549537	-0.8337472407191158	-0.32497944426132624	-0.3149604124547449	-0.3539513876737683	0.722495769442937	-0.3166577647366437	1.3939245305410728	-0.8184750861301682	0.16937746994270692	-0.7757859893125999	0
0.4209727825314667	-0.015949726976770034	-0.15506204469847845	1.188474966503524	-0.6543418710551034	0.5865151576180001	-0.7689599126747924	0.11268520016037374	-1.1955753282234454	-0.6625171463067404	-0.08214304557286504	1.8146491673230778	0.10080387045977413	1.6546683158667064	0.22032329169091802	-0.3870842444749391	1.5393565226006936	0.4370176220734189	0
-0.6427215938827137	0.47057145940029743	-0.2925947499076102	-1.9890341961712958	0.9359731592656175	1.094934055641929	1.8379420299922753	0.42214369219526265	-0.24872342408253253	0.8349894273785858	0.8498203653189064	1.638281183136422	-0.04462762306644215	-0.16557897256759446	-0.7155444197585275	0.5374620867252017	-1.5482616682308352	0.7760873728625646	0
0.5878351218657896	0.585070202458372	0.13822523650184043	1.5329782475310847	0.8719934654268633	-0.6070771913756997	-0.5891790496976468	-0.8796738134146368	0.5512833327755875	-1.0001389212399567	1.0833921435833522	1.3229733083455433	-0.8790162689504512	-0.1855485345928537	0.016620981362413703	0.8839831604696676	1.609343375609877	-1.6854923928685774	0
-0.31818071752668287	-0.26601669556034696	-1.4006698548865477	-0.4851100193040616	0.42776894435061114	-0.27867890283955715	-1.5446211686074136	2.8740826980099135	0.2661778652041803	0.11169413010667499	-1.0979263630670464	0.26070616197127533	-0.1642137840414943	-1.8885234127154062	-1.0702554400144162	0.794926017673945	1.9440176500004416	0.3671654050430446	0
1.1030832782933673	-0.15575530858321	-0.0865461606806029	1.090979027619465	1.6627772891794692	1.3010966934656216	-1.066363075384819	-0.06695889031524577	0.2775246844762952	-0.2596779635075291	0.38785754341559575	0.8205768116689474	1.0028097519551404	1.6858701522215231	-0.3294411047248347	-1.364033164839314	0.3582345940144528	1.8838110311848022	0
-0.4769758599540591	0.6868469770637194	0.6957457924726428	0.19144204734460896	0.00692472104371437	-0.9234292057213925	-2.2816620724205774	-1.1118507066640289	-0.39030414911169925	1.0974226874227069	-0.10312806235137562	-0.5190257189181485	-0.8909854419534304	0.6568058285094803	1.3583571664306051	1.0634357218674595	0.6061496997584691	-1.47561274638294	0
-0.3516742428437714	1.9473042288896751	1.1219504919152248	-1.537503218234725	-0.0555905231992714	0.36309843266103875	-0.7621584630262199	-2.3092040214088487	0.09882404501643172	-0.7877582576204393	-0.7838417390846841	-0.3546803599307581	-0.13367591465481174	-0.009082794095686441	-0.8839898989220014	-0.2202095296340774	-1.757423370402755	0.31103906536807824	0
-2.8562754133411574	-0.28949008043361957	0.9191861536769533	-1.0593406872748266	0.7164302036574001	1.1557327121208922	-3.3078999524973884	-0.15136290357574236	-2.875773427628275	-0.11820844557094608	-0.007171210981326812	-2.4825439859108385	1.9248383620798655	0.2860158076346249	-0.8490234320820353	1.4653794274985183	-1.7956132206423168	-1.2291710335183172	0
-2.2994555236698986	1.801045196539334	0.33234637147200347	0.659401789848495	0.3010012339184757	0.5737677611445846	0.07807771389598944	0.27092134270744134	0.10760343622295077	-0.6085918055692785	-0.04662476521466915	0.27359457326167763	0.11054911955213079	-1.477772107753317	-1.3449866686084093	1.0828414339163912	-0.3069940458834018	0.5847253470359405	0
-1.0921199097223964	-1.47314587664653	-0.843596612531713	-0.22256507077141327	-0.6651402992844123	1.2939335231057139	0.17952330153746154	1.8489386185618586	0.4044081540714172	-2.412550817919811	1.0560416064585545	-1.5095516224699548	0.23053366721133914	-0.7746840576638448	2.1427110344641864	1.4395979274301354	-0.7418206417017582	-0.12735766812111177	0
0.2445980696492174	0.8634140715616104	0.02915191232501268	-1.0248948993808669	-0.7175586392000529	-0.0044817963767913305	1.234456978764691	0.42783786053604395	-0.7734149266150159	0.64837277770979	-0.3869848388781598	0.8904080051868413	2.5270104183286053	-0.3588263709435495	0.8016051597263709	-0.7453933320377297	-0.11226376719129758	0.029562286872101294	0
-0.19368366004438056	2.463013688775024	-0.30659307467838237	0.586851538784868	-1.9300868693234323	0.4319965633696103	1.1420545923522467	-0.5275973425790509	-2.510222141040413	-0.0386517688273251	0.017183850385528075	0.7240750507443041	2.010903035413434	-0.38005365060030677	-0.8562881236602804	-1.1669178013714432	0.19807861703159935	0.4793542588185019	0
-0.5456553943625845	0.7786827457257895	0.46538407681917565	0.04323168964489037	-0.9024147207441254	-0.4818643154847231	-2.429755297682545	0.23578706419803366	0.026341288747435226	0.18847899108948643	0.5043190155645603	0.38582148643222297	-0.11038318064603528	0.048668043162752445	-1.4043164166961695	-0.5837206456894258	0.05047105368346139	-0.7358535759123606	0
0.8601507958725464	-0.6586320809550305	0.21630541124831631	0.11656565681533587	0.7462775936104097	0.900791174028302	0.6940326109679394	-2.1060062013831335	1.1941481480131266	1.5273082241945979	-0.4821242843214694	0.2366469126728498	-0.890831680130782	-1.9483785067321513	-0.7387152655423863	-0.5401390394636103	-0.3548507313518155	-0.9589140900059879	0
-0.7334251668172389	-0.011006321628407697	-0.770226983110142	0.5435243325500279	0.6816606513974395	2.3803877461644896	1.125679932123462	0.24310305832841442	-0.6202642966676787	0.2937473516739988	0.3265959599163561	-0.5133130890056609	0.7837313967528776	-1.3980980146818753	-0.24439983553751055	0.5558584593174067	-0.287584147592097	-0.20675440342927123	0
-0.13778586119228045	-0.8356012406877456	1.1739009315742082	-1.018037671922815	0.3181593274098852	0.4136478982823735	-0.9486219012089668	0.0731042543807433	-0.9096321727447022	1.3910424750559454	-1.138782936976213	-0.6538970942319644	-1.2242250083555806	-1.357698726867552	1.5912152908822934	0.5427746739125621	0.140293425700544	-0.6565769633469216	0
0.9076118110467684	-0.824222439367453	0.7936392943301029	-0.8725112766056362	-0.6445077018756719	0.7582823861179211	0.8638273441557671	0.5974729338967611	-1.0496741157567948	-0.44672686572282877	0.1568987411985134	-0.8492809619100916	1.370962760129293	-2.401946943950546	-0.7787395153691529	-0.5095665028698317	-2.8439436647717677	-1.3962291302361909	0
0.6252895125420684	0.030283636552963802	1.5731360220429027	1.545226445884819	0.4330463786039467	0.3132382490007116	0.06593110857890049	-2.65508201787949	-1.3945595133260753	0.10067550309893408	0.6160257087476715	0.2896698121381407	-0.8924649677156576	0.9374062824694956	1.4824440287546365	0.9379896002913398	0.9895993295904707	-0.5592257979552109	0
1.0759341227007992	0.14575863932765726	0.5115555285220048	0.3654318428247091	-0.12148710544041103	-0.8600024751223019	-0.08213666355404634	0.9867616174828228	-0.4414758053129096	0.893347262608146	0.7370706706176718	-0.2989373970198303	1.3888001036195767	-0.355546671190706	1.5095468626126316	0.4341269815409725	-0.015865918453513532	-0.8878013803376538	0
-0.08826023013504129	-0.20375951349442029	-1.2582963852509055	-0.21761542271766712	-0.8038031800970857	0.5859917689787818	1.306280475728203	-1.2269156762952407	1.7123077283669226	-0.12855103438512974	-0.9750213849385142	0.7577547802081833	-0.446454478255048	-0.08173667603149418	-0.4042782442120789	-0.8167379318649001	0.7239970324019037	-0.2863014028941872	0
-1.4366517921792459	0.5510601242159328	-1.2055823510237553	-1.1532601726752587	1.192606204977316	-1.1963398992102119	-2.3164448569274905	0.6228614849614956	-0.3038634294811303	-0.21765512113811641	-0.3145003933502	0.2316699390187268	-0.7527192419030679	1.4761148745657644	-1.4762304803093984	0.4448749166771231	0.6421210038765839	-0.7596517608333779	0
-1.0237344452778183	1.0171742141701563	-0.9908607540167149	-0.6066639407505668	0.8873089624597463	0.03474123353902422	-1.7971436676291046	1.7470591445535142	-0.530010758779966	-0.4027572899064173	0.2557842523263653	0.6250767970040728	1.961104291291467	-1.6600681494056964	0.8259522089259458	0.743009694050077	-0.1371649108741167	0.7872736948162223	0
0.9342740176365468	-1.3819627849870044	1.7497665058808303	-1.5587622531381418	-1.1353162812387732	-0.2617876736240963	1.9249405131870565	-0.30825662975338647	-0.03193389005081067	1.4320786039045634	-0.30031814256547273	-1.1784367129306756	-0.4172348352383145	1.3707918338057774	0.07086499705513648	1.9306582590562598	0.7379349262621552	-0.6448089363934834	0
0.05107630446507834	-0.8532181181418795	-0.66843303064877	4.479084251025757	1.018624510033811	0.8610979890066731	-0.623180315308064	1.569584066281079	1.099415601792937	1.8816212893577708	1.8331141483984492	-1.479089288097522	-1.1098394892699073	-1.0037878154636364	-0.943940643332437	0.3234523642603904	-0.5668034520958176	2.0725985407625185	0
1.9046798820816377	-0.006461594079039767	1.9553262161497902	1.4881346272402018	-0.4507065591772589	-2.0092153440255616	-0.21796838496072934	-0.644622131078473	0.20650562514583037	0.08922828687474911	0.06301765889922856	0.5236847413791645	-1.2125219470836786	0.4113602775697078	-0.4396161530170061	0.199982199863687	0.9574098452321899	-1.2243997732210297	0
-0.2812936526695694	-0.11853423402886418	-0.5142689715706409	0.8998294961329573	-0.7203883588004716	-0.5554003994423388	-0.7099191329520645	1.0920554114388017	-0.49244411241221675	0.4600453908835562	1.9757051012300741	-0.07481842035058532	1.1120606800331574	1.671354084093128	1.0271915600404138	-0.016801315977740417	0.6421077589986135	-1.2873785931353454	0
-0.780043158149952	-0.604675181631919	2.240612120174282	-0.812584514255267	-0.8274767512618296	-1.0439209802489835	0.5598117619307609	0.14262139266888282	1.0867589770265649	0.6712596660773543	-1.3803898467240674	-0.8072777700103707	1.3653287482758214	-0.203298244576805	1.1875918180180127	-0.14968094791531705	-0.9676564282885214	-0.3032607776667061	0
-0.9680497955496961	-0.5655527624024238	0.20092570656524597	0.5116050903690205	-1.5901913232542981	-0.01736800750909817	-0.5866157355597524	-0.6484148089588124	0.13268461913307683	-0.550451872689212	1.382137994846674	1.1880618762510602	1.1818282939420395	-0.49491019549030185	-0.9624988349193223	0.08202992938811553	-0.1503483662862672	-0.6088231624233649	0
-1.1757344466669615	-0.04151796926807157	-0.4040694502524733	0.6883470370380197	0.6651060515214794	1.100799805422717	-1.2592955518800382	0.40105830769363265	-0.7274657062336721	-1.2204142108110847	-0.4286022369487101	1.0687049801346178	-0.3723183535704842	1.5654546599591121	0.5488785155203335	-0.394090478980577	1.1600484289064086	0.4453967721142857	0
-0.9325593884467054	1.8588026355805152	0.2594788230864766	0.018796191985491827	-0.8555326699056159	1.1795382676077382	0.5172754273613065	0.6292381802952409	-0.5075313435257685	0.8341005719100684	0.9118135935708017	-0.6687782387811225	-1.416990139680991	0.581373059338924	-1.5733469496057397	0.15201577783777934	-0.4472451047873071	1.218665210788921	0
-0.39284389076720727	1.1072729720038041	-0.5142094443630262	0.999991005059611	2.0603415438368318	-1.0680471383662404	0.29203572173090797	2.748782415910065	0.06658882690292169	0.061788270229648265	0.7884989473510197	0.04108086409475417	-1.7072259945705526	1.1322873748389386	-2.0029484138651927	-0.4167916511383418	1.2074257491566482	-0.35654242864278574	0
-0.6936964924644041	0.8792639051665606	-0.8511147868343866	-1.2222257195919537	0.2745139874932834	-0.18292329841259092	-1.243673114188842	0.63695253999487	0.4644876055772338	-0.35975501660563197	-0.2913320061249465	0.47039274200915654	1.1903614197520662	-0.28279321010932484	0.6546884930081445	0.5652002170845991	0.8793072927089763	0.039309198743465314	0
-0.9123255140663579	-0.4624991531999693	0.34285346578164794	1.818464378381593	-0.48401962319627845	0.8047874435273991	-0.32805645067676004	0.11046875588613572	1.5153967492635925	0.7642925814204332	-1.2412992727409569	-0.5724750238115909	1.2562213444413588	0.14187804262849532	-1.1488401196158635	-0.8189524449737209	0.7034935227111718	0.9944102812176302	0
0.017855301482174405	2.475313800936102	0.8241523634556386	-0.2434810696329004	-0.8157060480993442	-0.9748843046390414	0.3354213204803695	-0.48877704491340684	1.6737437539834248	1.4663118029178595	0.6330665474972272	-1.1789961729568956	-0.672218872552405	1.2556775257411008	-0.563066199795102	1.1221417339195243	0.474603923034761	0.05171788481318731	0
-0.7028328129354411	-0.0942438435247516	0.18964795487489794	1.0325388983011217	-0.8857356006337547	-0.26281684252611515	0.04482313193228475	0.6626783576861647	-0.9084643375227769	-1.316569792887215	0.6739651517100497	-1.5179491149467033	1.2849797147621682	-0.15592609748290798	-1.5475310822744464	-0.4804202194034942	0.3791236330692372	-0.5327010875549777	0
0.020029748824347503	0.7400783657052865	-0.20219033538761957	-0.9370576764661336	-0.298983997371841	1.41484013645926	1.685064345333184	-2.019926173942275	1.091027909191477	0.25014771603535624	0.9239826791201501	-0.5504882602676295	-1.768263509501486	0.5844887886474618	-0.940977261282717	-1.3882924314848524	-1.3184013824734664	0.6009137824153344	0
0.13945246602919717	0.7824660218746737	0.6690752544963648	-0.42093356458376585	-0.07047357387745573	-0.5114375287825396	-0.21032777286549081	-0.967254737981066	0.3904842938743351	1.0751207489817565	-0.8166130298209866	1.2812696454013426	0.11352149647794171	0.24107897640581327	-1.6994295196075182	-1.807262309565734	0.14411636277968193	0.7897321246320076	0
-0.6713804436449524	1.6700939005830893	0.7349359742543154	-0.9083412517079852	0.030848667053507126	2.476929133723412	-1.2425640027997056	0.5282699389151054	-0.3227445527233424	0.7068962909185121	1.2672736463183818	-0.3862370887113674	1.1189122717071738	2.221203394271961	0.06627473734423478	0.7848886874941853	-0.5904407702032749	0.019259309031212417	0
-0.17667509270824255	0.7969359256585957	1.2046759357569254	-0.10965484911745936	1.5336228457329233	1.530047441561629	0.8468537431799008	-0.5160265317217283	-0.6118288167399027	-0.8123813546900387	0.9491660702381609	-1.2117682074893643	0.6768376541110072	-1.081109347824113	0.8235461198419735	0.017219582730560564	1.3336385618598274	1.141454578321271	0
1.4350654120021116	1.4608187182891128	0.1436308339881977	-1.1587930664246047	-1.0525230549973785	-2.0868485293159376	-1.0836658334280935	0.06882365770464906	-0.5596541808251622	-0.18013560440985132	0.49271541946140096	-0.304065258065758	-1.1218288004125843	-0.05323366756343213	-0.8984904867728449	-0.2707864969790631	1.3427769644230034	-0.2705053040961747	0
1.770957553347745	1.4316359869379698	-0.5793053085790432	-1.1111237664157756	-0.05255416192019341	1.153327763396889	-0.4901909062286882	0.908090298262139	1.2084399891360882	-0.7740256503626058	-0.6760510882885871	0.7126620321270069	0.1518475496415706	-0.6860615265436788	-0.3521804481195873	-0.07051955272741914	-1.5648544249554606	0.7656431064826952	0
-0.4786921889391912	-2.783716223798099	-0.023870968309452716	-0.7415712588935076	1.6888221923026767	-0.5854450209199682	-1.097643363578611	0.5079326699620159	-0.6604473680075832	-0.7794562012522323	0.5095013828244059	-1.040467307889566	-1.457273658199453	1.725998002094337	0.5794987376006449	-0.26420928499436513	-0.003477209701936022	0.505864358116156	0
0.9733374496134207	-0.7559752913150118	0.36614652596568237	-0.5067041762102386	-0.1889812445126243	0.1606928674649046	-0.006678573052672211	0.7355668983025718	0.48708655911559395	-1.5081692093721777	-1.3578232070654421	-0.36971668475929287	1.8286252624418249	-0.8515918325016023	-0.20822270961275288	-0.5363460269565219	-0.55404438408808	0.17823974390505556	0
1.4007772761956514	0.45596839988058907	-0.8035309614270922	2.753229510803207	0.07857322096112584	-0.5772209563821133	1.4120963746775894	-0.4690706179438185	1.6629136549874428	-0.8706427909666666	1.4300303889213692	0.20104766428169443	1.2910522327024336	1.9017657087015443	-1.1326072905212539	1.2757718207583224	-1.4089039044254048	-1.0471843552482283	0
-0.803409459792437	0.5036366361778611	0.033015876934859634	-0.16713608416283599	0.14623527902236097	0.5912895892934729	0.6682481239413528	1.094166835615131	1.8200348127674395	-0.021362372441476974	-0.5210889621309163	0.6135361291851883	-1.1442548162646202	-0.6787041321116114	0.9993809463927898	-0.12412837481770417	-1.208192458358039	-1.4898030653651742	0
0.04871667939380729	1.1418965369680099	1.1285457775311865	0.11088050289283735	2.008909419096128	-0.10482036594046269	-0.13856762339741077	-2.567435909739	-0.44736294916121566	0.8520150349084945	1.563961336859704	-0.8302346336672846	0.4622523292930485	1.0468790323232877	0.011208153195899085	-2.2832804575272303	0.24728999957425232	0.7614306240608931	0
-0.9474228950184589	-0.254154530874387	-1.1554960421287641	-2.5701475485803527	1.0270044117876564	-0.0037485338018516225	1.5976749967049828	0.8573221919061772	-0.35420976166544893	-0.08318066010440868	0.5661773907701725	0.9668834167557434	0.3226706307420114	1.1055931452894843	-0.2966687366744715	-0.9971435467856863	-0.06480925356113022	0.2051848907361836	0
-1.2015353947392868	-1.336722084146622	0.4473862964734275	-0.4063568513704236	-0.1658409056620021	-0.3596926657008235	1.5206009017632118	1.261761160395	-1.2373536900391682	-0.532793213080447	0.850004267969593	0.6019362371032422	-0.04145796232978563	-1.1376002049642353	-0.6825400461535457	-0.5167675675462897	0.2769943311191006	1.7037271546972377	0
-0.686880234788128	-1.0260352475552401	-0.1085864768279433	1.0317389805140589	-1.4468829667607033	1.4536341508749477	-0.1720313621156695	-0.7343200023133737	-1.6001892867621594	0.7065207734206274	-0.17117119524153482	0.1707054827545068	-0.9008117410113639	-0.31909603425102373	-0.4865812463547379	-0.10059310537820755	-0.6695523263758105	-1.5341809606872214	0
2.728499745296607	-1.363404247337514	0.18145900694253897	-1.7720278284240423	-1.997047436617975	0.09782649185226754	0.17436758776830327	1.2614989908023837	0.3995468410157058	-0.14981071874579097	-0.9496002440650042	1.4990120682335486	0.928851246050224	-1.2463294777484246	0.03796372821063529	0.14405223152649677	-0.3456536566056691	0.7718504858067948	0
0.8317331383481771	-0.19048569780510585	-0.28086924579765843	1.4989584626675316	0.9328388923622372	0.07236038990838448	-1.6292090390800535	0.3440001063050359	0.6980834649176682	-2.754521628398373	0.2518694483180255	-0.4166919867957354	-0.22085428012955155	-0.9073809527633206	-0.14818929040364195	1.3919915761813313	-0.44639849881551563	0.9655735587931837	0
-0.8063312188796102	0.7587561926560389	0.0016558556219512324	0.3520248287892806	0.007153256097487521	0.6416252324412085	-2.567585117933758	-1.4198253134575696	0.41708049800864466	-2.0435383538962357	-0.5305803556472093	-0.05434084103664975	-0.8281401376128967	-0.6915614026937736	0.27158220015359236	1.0092949557798092	-0.9584493812548077	-0.5750581961873702	0
-0.7312609733270449	-2.4213797518772786	0.14171179031750872	0.9347177458284922	1.0166432073158822	-0.8707663764407388	-1.2516980485201425	0.021605547591684655	0.8292736865664673	0.15485044831038394	0.28930463587376126	1.1418309277362335	-0.7391365592307034	-0.21997008667302992	1.6346055117612015	-0.19681112309762697	-1.2673369659665712	-0.6693560962502948	0
-0.9381798512212423	0.35716258570127063	-0.8959470035887789	0.2710342528612446	-0.7360652185406498	-2.123378538398228	0.3066197869819221	0.1484636815468889	0.5177578157088407	-0.6729872191652566	-0.7795444753593765	0.4014668584815456	1.519019572530981	0.011168009506327682	0.42458509604714495	-0.32158768442570723	-1.5436305218736848	0.9674294191540579	0
0.9084142390861619	0.7107740251751941	-0.18194543834241864	0.5970560997385407	0.8937617973878307	1.6201586849567073	0.988526104647442	0.06382122503363889	-1.3082532554243715	0.15565829767174108	0.2565773958493077	0.709029775318304	1.3538918593234255	-0.09515051205677928	2.1009871898131114	-1.7592870200405772	0.41934187246162524	-0.7985203921840281	0
-1.907221999688803	-0.20177437629915856	-1.4571726984209565	-0.16142789803281682	0.03476924809445675	1.1185414093359494	-1.5075851347639375	0.9084451656457725	0.09808045027979402	1.0288491536095945	-0.43175117503112775	-1.3322445867634454	-1.2174993262158662	-1.291807453667116	0.47781415292065516	1.4769220222146995	-0.5649515266552204	0.6291352982577835	0
-1.5234420581356198	0.180321249177299	0.6685626163371267	-1.4481247752768684	-0.20388346897985454	0.7159171404855652	-2.933770647229477	1.3354530617017426	0.35367937589104814	0.7167276477173428	-0.41271927919476437	-1.7227224815653555	0.5340629563169517	-0.08259032541651207	0.03211545543232061	1.0876069851989536	0.762063873862598	1.9212374170896127	0
0.15385422887349898	-0.6912124377911172	-0.18841684690872626	0.41566337253860625	1.0158565189929774	-1.4670339514387187	0.008537615179168945	1.6095416570383692	-0.2402088710025202	0.9310118548691044	0.4931175272160051	0.95586060652498	-0.8097605415999324	-0.8054016700655807	0.020271892122288065	-1.5322217872403114	-0.2697406066116577	0.25287665751566707	0
1.7846356069497724	0.40271818926982167	0.6252284708731023	1.1644758470500058	-0.9646575888950566	-0.16508266237098573	2.4254125918038927	-0.07912222238450871	1.1164307487822072	0.9637378771731072	-1.4781137143876892	0.3104792770059333	0.14674747220522566	0.3299587878404347	-0.75411247979106	-1.116919511912159	-0.4760100000208513	-0.09779499708420289	0
1.184984447600316	1.817310819725607	1.3965978462231778	0.8601852107818442	-1.0043402622995898	-0.4088961749894955	0.2099260524129978	-0.632439038076175	0.5772056525279509	0.7204861082542877	0.5362900625654685	1.0251346045575813	-0.9045912137130739	0.9328287040921978	-0.6956454501201963	-0.9409359526428854	0.5321161341863817	1.2158735621989807	0
0.48801348637600983	0.02080402377254423	0.31015382610150705	0.1364269180672801	-1.1259508961353941	-1.2426201449449152	-0.07882587947345479	0.07985683576930377	0.011332378367734082	0.6761016136499133	-0.2154767161643399	0.562979181904856	-0.14458676732644785	1.823358962036466	0.08071372672644667	2.340722611525677	0.35201159109086433	-0.21367717058821567	0
-0.8994479762596744	-1.4428885740576936	-0.9914422843961568	-0.8796063091639899	0.3948200204121767	-0.5261653710601875	0.18692705255449762	1.281978362376686	-0.0878083516348536	2.079156698466804	-1.1758109803391978	-0.15058354837492782	-0.5393129236109787	0.9365066060570079	-2.239791630366121	-1.4431152891778112	-0.10734682245096279	1.5513777210094932	0
0.2258418340373073	-1.3515474542642338	-1.1971665926902302	1.6729897028449527	-0.6211347987962408	-0.942963372449764	1.4773725606308605	1.0110970055869908	1.2740596432667959	-0.9500418802658166	-1.5251056410143606	0.1331664893627056	0.33512613307366396	0.3646018037048318	1.4781839356390019	-1.7337670900082482	0.8596950512977658	-1.0966250441473178	0
0.8557353208608411	-0.47495670452137745	-0.8139717958905116	-0.6099027069492022	-1.4456102007765625	0.04042893983346719	-0.7726733906604571	0.7862982309002783	0.6400560810329173	1.6881570529027907	0.3663274835410772	0.5206777670800737	1.4000998118278138	-0.6276626960266963	-1.4882582128230326	0.2000940591283936	-1.422633469214404	2.45393867292539	0
1.4554982920789432	2.1639763333015805	0.062446976663129296	0.5505735937015979	-0.45947543195264406	0.882924805586752	-1.215543212051057	-2.543093189474779	-0.7907106194885667	-1.4554734756173158	1.4779267361595356	1.815677455080316	-1.402929072413111	1.2917156075212395	0.9513849835007704	-1.5697766847188763	-0.39026753093161815	-0.5801637221245197	0
0.7479953986272	-1.2287793509050138	-0.09887262565948246	-0.685934503949618	0.47334118338514336	-0.21679203168792927	-0.5352457039403952	-0.21329657563207796	2.036042832840112	-0.4168996361193892	-1.041005218283787	0.5834335691559652	-0.1435246694229566	-1.4152339308664725	2.231496335202466	-0.3524789455866479	-0.3778694539613512	0.15983535190809744	0
1.7301167692088393	-1.6797453265189957	0.2759858494205397	2.0872721617936274	0.12872868073964833	-1.2353339793034797	-0.6183968529606526	0.2068825297567905	1.330803915639862	-0.3393358444160607	0.8266517974324317	-1.4353688270468892	-1.4437183695950546	-0.48280068868494963	1.4380287218732621	0.0688746395137692	0.2898111955666193	0.2780795955735272	0
1.1092079825867307	-0.6102206925378539	0.6882851084882323	-0.8308826638551301	1.9832726559207603	-0.8003911042966898	-0.8823893030786208	0.5496698134880496	0.07978843143232382	0.3268524062609343	0.22731379549231806	-1.0903921988074388	1.613358929079484	0.8935422058891094	1.358949951267116	-0.5283308891104243	0.4165235447151714	0.1973684622346911	0
1.1280026262015077	1.160248131829619	0.19305080295811483	-1.5179511318432517	1.779661887087689	0.5559874336901389	-0.6084370413911421	0.40654213826669494	-1.5110935484525234	1.055353067471044	-1.471211744279153	-0.22083449203708258	0.2444544496055498	1.0388397119820936	0.10654467643437403	0.6349628736125502	-0.02816690844955293	-0.032185950944282664	0
0.08547725034829733	-0.1890579208523746	-1.6865702430814355	-0.7683234936966282	0.24477484111169842	-0.2491210034887189	-0.1558090821819066	-0.3233536694387154	-0.8635983927318178	-0.49309946097629387	-0.30683174438859473	0.005143140541849398	0.3933783444697123	-0.1805502908857391	-1.0296552556924194	-1.3980820399187832	2.5974372073752243	-1.129815030264563	0
-0.5186250012643829	0.5170003025139351	0.3608606095656809	0.5208656925615726	-0.44271706953217543	0.23855807063954726	0.06134366424086365	-0.31213136754128723	0.2454097417713399	1.0553655467507066	-0.02220022343532477	-0.015547153643574597	1.0681610348759842	0.9613603598188132	1.5839364409634833	-1.7562302344795768	0.9051191831693894	0.6015800454021792	0
-0.8856523977532653	0.25158791799884483	1.0511217477579984	-0.8291589224854	0.4425624290228071	0.8713536757310174	-1.071019562531488	-0.142285692445148	0.30096837664241116	-0.7961315055429548	-0.8791531990935461	-0.1350446018627742	0.801639716903692	0.6437340011921098	-0.8614127291863422	0.6521678851156861	-0.8359397761665085	-1.6101697979934344	0
-0.36714357104723133	1.1229693715857356	0.6559605521413735	-0.0015718073731942623	-0.4167054835910575	-0.3897621361164312	0.10878490586079616	-1.0684374858458288	-0.3481073452012972	-0.21556946135976882	-1.3510744584514975	-0.8384482508975749	0.4105067914863815	0.009511839940994225	-0.308761791193383	-0.9114274375379638	1.576849825589217	-0.8379792146793185	0
0.25159280726173744	-0.48786908807379537	0.03627929263833515	0.4576097419403723	-1.370256589207886	-0.006616244153488004	1.1907286489798454	1.761501893492003	-0.13001397325513103	0.04168120721690878	2.211333028601533	1.1349242815991982	-0.6172845692552189	-0.6189834508861229	0.9565494617872686	-1.0110371300457306	1.087726751338853	0.33429996375100834	0
0.5177207640270725	-0.2567338034800533	-0.6298248042464099	1.4619928308683203	-0.24673728055347494	-0.41093507657386175	-0.08013706787980918	0.19302213271794288	-1.0308251267194486	-0.5648714942069116	-0.6180320739060579	0.8452803046068483	-0.8859625679998893	-1.7557678577580538	-1.967094562906154	-1.4703801346757173	1.3615382028481113	0.01620659948405166	0
0.5012490868072027	0.5364877271213292	0.05618391839232033	-0.07478129665130821	1.0445264298181407	0.14599591431263995	1.3990974792634143	0.6208299452898662	-0.617796273481028	-0.4971340238699362	-0.7274648064542795	1.2175480219507155	-0.40505095294555277	-0.7984727967996325	0.31977804112682007	-0.09716710637250317	0.29456851257516387	1.8898139038938433	0
0.9130708059288597	0.027010554301906357	-1.4084233842060085	-0.4999624972086356	0.7110461025453031	-1.1710410396618163	2.140970296330354	0.014416562635548644	0.04884839320948488	-0.6666451929579779	0.49673775677571846	-1.158001806522232	2.1648925891014574	1.3173513046520113	0.9842964451970457	-1.3904290057898094	0.20541327045775085	1.2090863980140045	0
0.5931053993577392	-1.002109104633775	-0.6500937553086553	-0.4519361380059906	-0.6034378344886075	1.5287788357103074	-1.921013138823256	0.6559191396588365	-1.2923033749284512	-0.9612514874510678	-2.0097333668687174	-0.5490544311588659	1.5107316515392135	0.264824242464778	-1.198361546999097	1.0171476743793124	1.2313042635686857	0.10404648103908559	0
2.0347491581525903	0.8215641246246144	0.6826525072925881	-0.8033787071662901	0.6273984856213408	0.2167912776044933	0.5198290026710267	-0.6845856191413306	0.12809888435898667	-0.8168615002149581	-2.147132099966032	0.9983045685783835	-1.5023889816895173	0.10718646478241609	0.3330021294490398	0.32656301586305486	-0.2830790735982502	0.2712114752799734	0
0.4709670697851621	0.7349648157519848	1.733441339384263	0.23419415149820536	0.06404884501770187	-0.9067289653500941	0.435946323899337	0.6673831031405686	-0.1923031842816272	0.5446125041840371	-0.2925161935493418	0.6709926520889239	0.9126023140297436	0.8986278667304854	0.11784432614130065	-1.0399681516170514	-0.6119130526418207	0.5951573238847284	0
2.448812305740227	-0.34072077153208186	0.45583767838814	-0.5560525574794034	-0.9739670442491007	-0.6763158635773625	-2.0824719767026716	1.3534350629077507	-2.2301302529146136	-0.2638282304006328	-1.1781278953500545	-0.8843802153622045	1.376522659738668	0.201066990031392	-0.9653961591817005	-0.5895171324965108	-0.7654812204420857	-0.043545672078880604	0
0.17289168478769248	1.89557477322856	-1.916300765997707	-0.034812314757952455	-0.31556769253452216	0.9465485277167823	0.3548181181783934	0.5903622081149456	0.34508618601508256	-0.9319911252835396	1.211265496493013	0.7985049046156689	0.915529791724743	1.2640501705071647	0.4176751006519598	1.4809924041174929	0.3776395717866411	-0.21905858802460865	0
-0.006603910483364725	-0.023843768136116463	-0.519391322090543	1.6318888483702207	0.29629536550366764	0.09473847583290661	0.38827425492643364	2.979854516737147	-1.1317241885996594	-0.8450385117162756	-1.3805710174469963	-0.23259923843548608	0.24551844332736034	-0.46532251834107735	-0.53972679815177	0.14240486662813231	-0.5021078248296975	0.31017582718283815	0
1.1142343467426044	0.6770304698008064	0.8810133471652023	1.0859184115067195	0.2828281601187029	-0.15864102604310112	-0.7722530708831956	-0.391178163635721	-0.5236855326768944	0.7316723266209116	0.34678255459419616	0.6967578627143014	-1.1603368561001515	1.431749484241079	-0.4269803715067624	-1.1000166420746627	-0.43921776482181274	2.483765992587508	0
-0.38771686649156756	-0.32509647147092546	-0.1921046806296761	-0.1486203834314553	-0.7814760658012543	0.1432130832061304	1.0755949081983303	0.3142893154787071	-1.1111652988999856	-0.3443459049337084	-0.5515274001016297	0.052939468234801106	1.330451671562317	-0.148882796020883	-0.08815486887039078	1.7776448188194294	0.8762059916716602	0.5740812821065351	0
1.9581316153017756	0.4898112547940131	-1.9865271419775223	0.8326657578803607	-1.5920084571186501	0.4520053685824477	-1.71374357412924	-0.46685541039991946	-0.3637845296098712	-0.7701191072317533	-0.3488519971912	1.0325617203605524	-0.7139529121595534	0.5451408795105409	-0.9656496396073002	-0.18949957639212914	0.3238392663274503	-0.9965284166185597	0
-1.31172043291069	0.4918781505788882	1.1230803993406389	-0.0790650194873722	-0.45731290655670426	0.15567538768838682	0.055479918765380484	0.24290254071125145	-2.5282451003137143	-1.0691042911659632	-0.8452301054368538	0.15086762851156252	0.18587788362226634	0.636180488684036	0.2575817492104368	-1.3007350703873357	1.4470046175850602	1.2719183034223662	0
-1.2581972900269258	0.3327052943741829	-0.5954243852430158	0.13886398920054824	1.0533102796418705	2.130104266320959	0.7512777051426102	0.29493473511013596	-0.3398211683082972	0.18213487101117645	1.3597718933283136	-0.04470875675958535	-0.8861126513476503	-1.6196898655166265	0.5130478674102508	0.2472881256277393	-0.6459081732622967	1.0260141257072977	0
-0.42177686438763046	-0.1346440918247952	-0.016664133297943518	-0.3509527421380881	0.23586506574957086	1.151515145933001	-1.1424818981184228	0.48852013847400877	0.17215866960644105	0.15376382954470624	0.8718445698740908	0.0492974252171587	0.4802292619057029	0.7158646295711472	-0.5043652003806066	0.2991834608137983	-0.2507876072106319	-0.1326817797198955	0
-0.32206139647833193	0.4710804040968864	0.08164470901825371	0.39454403431667434	-0.017517362895748446	-1.604121012470325	0.031368416099708474	0.063537955156817	0.2425959371534602	-0.593729193685742	-1.195469716665512	0.624606644894278	-0.2736065565341689	0.17124404768499576	-0.28146007988829563	-0.0060618257735948035	-0.44928534793580827	-0.9680835891538281	0
0.47373166076865714	-0.6031200882261201	0.16395148089481063	0.41046022190207787	-0.5868127156030817	-1.203885634372985	2.426085613853053	-0.5277718759454261	0.6234171586011584	1.939463549570124	0.7899077468538932	-0.30044280882755153	-0.06711638753511132	-0.8326072197388483	0.8816964269577422	0.5662707080586883	-0.5144258182617432	-1.0421748070984445	0
-1.3212337376636916	0.9865140038042008	0.12037312895556077	0.21498453633275158	-0.8229486258623573	-1.4635031033044061	0.9626135747116324	0.04203903699723074	0.9072346600576203	-0.3859331265155641	-0.23681784303685838	0.7132981766206321	0.7323480796505246	0.7975656226859541	-0.2952012531026962	0.6145472376508678	1.1090994654767188	-0.10477201168153431	0
-0.5134883637740536	1.3427476033167658	-0.6544457335513071	0.629476497114477	-0.058422310519861353	-1.8415656164845604	1.1285940674785802	-2.757853629547368	-1.9841280667576089	0.5273300794806717	0.5270711986781154	-0.6375798578775357	0.14782209030324492	-2.531430045778005	0.7069754644705992	0.24972548705359698	-0.045642853333795405	0.02084148213777202	0
0.49325417619303186	-0.028901523497860945	-1.8740555027312202	2.1963322345225227	1.2008008194284512	-1.2849446619548281	-0.34513723047659045	-0.23603419015604085	1.0788495665089635	-2.159268935319768	-0.4990082644297892	-1.7606364433375037	-0.28509551582833836	-0.4725008930849044	0.07969406738271223	-0.6048743990091834	-0.7510233913905242	0.6196566917631479	0
0.4546727409425804	0.5513983427782422	-0.17690009049084265	-0.5717385822251894	-0.11885248202077078	0.5011620700684521	-2.1767797009718484	0.394111930370858	0.3091381873347979	0.06215090608572699	-0.14931342187167515	-2.5661193859324136	-0.4398532631004059	1.7894387110773733	0.01290129556830568	-0.3072898386747181	0.01690619559011259	0.35477286862800855	0
0.6588202446894643	-0.22888016315794182	0.4249196023936837	1.6766508027613596	1.0062507994327152	2.3403002158569794	-0.6567703583517164	1.6761895075020152	-0.7906736399225947	0.3535661467404633	0.7324765292380994	-0.5107771919044725	0.0879642774742757	0.9104611024518411	-0.7102708983119079	1.669383459547647	-1.384596624727349	1.9396914427283842	0
1.001326134799592	-0.0897255763277786	-0.40266821123673147	-0.5070282627910236	-0.13579564025701485	-0.048495861548826256	1.2552262466345816	1.9686541003845839	0.19937992065400773	-0.8456284879894043	-0.545726040636194	-0.18309078461128447	-1.0301221052967755	-1.1789414021073787	2.097127212373027	0.30261352594625407	-0.8331331336803468	0.8166035703577127	0
-1.1783461248068456	-1.0960120478710536	-0.8030424010642451	1.6545132808650334	-0.2528800657783739	-2.4417069869024868	1.2100659331755932	-0.30638136416235745	-1.8494080058784057	-0.3166834879634098	0.5210038966049031	0.4040491665329693	1.7984149791648192	-0.8527678625699305	0.0467201202649723	-0.6995692785784219	-1.542192894187223	0.8855273723059548	0
0.46326956914752015	0.2836784496988527	0.42679019325864453	-0.6854728526884201	-1.0056950873181933	0.037647372169360274	1.161211402411614	1.608077135453547	0.7954327068074329	0.029174426768095948	0.26978392939993606	0.01159385932537144	-1.0259433396994282	0.02464737821054295	-1.3348268175884932	-0.12407722610303959	1.6361051105963191	0.8228592227833518	0
-0.9231191842365297	-0.0724290696422832	-0.8343763117547379	-0.06251376817721002	1.041107816524563	0.6530079383099038	2.484144080745336	1.1924774025075715	0.20400038107769147	0.6771499741332931	-0.2024431741833357	-1.1275042470864962	1.3057765782875206	1.008991476931648	-0.24105421459396426	0.2739357369313382	1.2409391873848064	0.8463514262060201	0
-1.4631012512496988	0.24362002148982426	-0.16763152548836402	1.1130006991386807	1.0310427387826613	1.318607828178045	-1.1178943387202076	-0.7841115340562388	1.1140824361354387	-0.5916458153424456	-1.5214329809143075	0.5325964876140653	-0.5472184402659728	1.7897907703084006	0.29618455398846355	0.16025928664166553	-0.36924389161575705	1.5908353339269714	0
0.35855445988982093	-0.40849951815620644	-0.7940837066054469	-0.07347305456421788	-0.9776468371548056	1.0288774416789441	-1.808342054024234	-0.1395140283330708	0.6101335450879344	0.3421194201096571	-0.7172829730156689	0.6602587067065492	-0.8860393883859076	-0.02238465649681007	0.6518415719803556	0.4629127794931132	-0.675039011419468	1.1974945165643633	0
0.08669457148553406	0.7429954109391514	1.5291010066732473	1.117520548774607	1.1201294063310439	0.19267992984947224	0.7939351209105097	0.21359657456431608	-1.2093244677784134	0.30274379250504235	0.2563609837384655	0.5837293615218192	-0.12799697521339518	-0.7614555567638507	0.6565060831752271	-1.313272287252248	1.4588191358564693	-0.2314180612049924	0
0.24552817205616823	0.558558153281572	0.5906880448441909	-1.4089842999517348	0.8240865805442636	0.30315382837627336	-0.6352613845586089	-0.7496669509459138	-0.3340530820568455	-1.298741686610492	1.7222673909870256	1.4861513251433442	0.45170020097593927	-0.22339841634209087	-0.1971079879373953	0.7580657061739681	1.7578268995019506	-0.5703967395967432	0
-1.1175860426233242	1.547640773595271	-1.7871385875844514	-1.0085308082526463	-0.2468578925108528	-1.5604334678050311	1.1121490628065982	0.8569052705051	-0.5747932272153171	1.2796141191777477	1.4492924284038262	-0.11317064829006354	-0.4506681775680075	2.259602027742478	0.721161822084155	0.2563246529688533	1.3635459466396125	0.30193063500302136	0
-0.5056205859191885	0.08015976048755348	1.038654287319735	-1.9921855663492136	-0.28803073943922103	1.383057398581605	-0.5118684010935176	1.5461085604314098	1.4147438193598127	-0.06552911548895132	-0.5685393048890007	-0.2873588741496345	2.6646144920014345	1.8744244469332438	0.1253909718067383	-0.6081535516204094	0.11704103558126315	0.2438269266167647	0
-1.243358737609354	0.08004126921526018	1.32240432481173	-1.7993566812164734	0.8265839651372482	1.3747979700547797	-0.5605573450943682	1.6941757581910564	-0.6903370624483454	0.44108266186040374	-0.3067726846636304	-0.30699635716260354	-0.6172990697580455	0.6985754808620198	0.8488054577314491	-0.06442219957718869	-1.3599682136722742	0.40317016663438976	0
0.4220143594106939	-0.2167150113864274	1.8672312871808086	-1.563929264900654	-2.217283710253568	-0.7308348996976709	0.7104245340914495	-1.0558446374338408	-0.9809709185260753	0.9510213361781547	0.46254792279774964	0.37706090962839983	0.7814289194655282	-0.4251929532728843	-0.3789840740581913	0.809779272561425	-1.3448867807811995	-2.1427198463985464	0
-0.4332841736278544	0.9308732890656916	0.25555969898680325	0.8572915041230154	-2.016294310423165	0.31549680832349175	0.6538645046423779	-1.3507974226106847	0.8620575905465448	-0.11151889650579287	3.071336701606002	-2.1772360688967356	1.3691143676747508	-0.39415809652607375	-1.6171517144400436	-0.526955143564992	0.27747924133746593	1.0374666695650432	0
1.7219642881321755	1.4218930887043426	-0.9653820207044944	1.1301646922661168	0.3912849571208737	-0.6546030209289879	-0.21191059347748104	-0.7098426594447239	0.03709234193645584	-0.7296578822941202	-1.027994073217439	0.47911912778277205	0.6287305482596371	-0.18759700009161193	1.3676513039359723	-0.26043058649511314	-0.3027745451255383	0.6604889823456973	0
-0.13242558494333675	0.08479772902614344	-2.520438470619065	0.016707384737974892	-1.82719593747126	-1.2209505709988706	-1.335322538755505	-1.0425831535338261	-0.548853859632253	-0.4864926155454853	0.6642752042571255	0.22238781413469702	-1.9010744288179857	0.08329463754680776	0.3182552465834273	-0.3285665162529581	-0.06088597690670255	0.1903101253970567	0
0.7645995976355802	-1.5748799874627346	-0.244317038639649	1.508336098057729	1.4166613082979562	0.85093692777578	0.536824683955676	1.6546347484020885	1.9178480016066657	-0.12907998804685242	-0.9694324432883201	-0.2702923176244952	3.0966955137720533	-1.5693563427251942	-0.4705391395294173	-1.4126911524926313	0.12476386287738533	-1.2026910288948676	0
-0.10875102283361787	-1.950095160018759	0.6176206650846504	1.2223452564679749	-0.383943622063459	-0.13513000707570208	-0.16340723073131225	0.18091067522502524	-0.03816958696642825	0.768116952430694	1.2330391334509456	-0.8140712224921829	-0.3093284927742968	0.9016194489247448	-1.4216690480590324	-1.97072128184557	0.22631595289847858	0.4963464110704922	0
-0.7223001879535923	-0.5786510541204551	-0.7601923217408988	-0.8669252393444344	0.6934958206046	-1.1804984869976387	-0.26552286143334874	-0.9053361675148525	-1.4552889759012155	0.8701781747467708	-0.5198252221735389	0.18844008042075686	-1.50807587980101	-0.7419394537564759	0.7560878806950055	2.58727145584531	-1.9762160643903117	-0.20110779528942632	0
0.4122805981435	-0.6161001532392837	0.849521986994124	-0.8667326706603131	0.1538476602166413	-0.5220719044983598	1.2194310829547725	-0.6763645030356056	-0.3518737962865159	0.9456890374971552	-1.0280386590928636	0.06875005676357226	-1.8225343436866017	-1.0879334586290748	0.38213127589080353	-0.9906975095362324	-0.5445729318237916	0.4930864020479377	0
-0.5791861411469302	0.8228420732163579	0.21566278748606432	0.43568311192450304	1.2409655987385322	0.31982306261406573	1.538847290469344	0.9112622830378235	-0.5234524298344567	1.2931480750212714	0.26386602090294525	-0.3946797086605034	0.27838569532088264	1.1123268243902629	0.45504509424222184	1.8223928325513976	1.0865305578988218	0.5231600334021624	0
-1.0260680827411577	-0.17973251401012086	0.07166413975085133	0.696631501217747	0.6373330412721927	0.16954041021828617	0.12034991537717113	0.7204568950760697	-0.8585862256299859	1.6955158192498565	-2.0471668851634712	1.4554094821720291	-0.04518552842516206	1.002579814271594	0.36384043429261276	0.3460344109108019	0.554254476026521	0.8090542890877785	0
-0.32883082658724	1.0347991305262363	-1.0844706235787835	-0.0053305733261247	0.8359699242722769	0.9950175796158893	0.46078884826140104	-0.3933924379557356	0.8967077783687035	-0.6693662391187534	1.751409073748911	-0.0846708974996642	-1.5396256942059605	-1.194683468016552	0.04364363687958753	0.13982527132605319	1.9696566849510955	-1.0384993376142264	0
0.03946219930393072	-1.0594214070820567	-0.4926548532134034	1.683972030069338	-1.1363362231559908	0.5870424240678338	0.3929073590143916	-0.02417142635820863	0.5194366231917376	-1.1600203819432886	1.6563225078035575	1.924845495123521	0.047104697759313356	2.423106130613554	-0.39902793154992044	0.40043199385628025	1.4318890637745134	-0.4590044602229095	0
-1.3815490588794384	-1.611717065618854	2.060826563902659	-0.5290246506387777	-0.18573676341849862	-1.1127640783210544	0.9483392793291884	-0.7815598592245849	-0.4912630276613219	0.2995204194161605	-1.0640459272455725	-0.17858226951422537	1.4022095895032698	0.42825439751686323	0.13054229242835844	0.21486470946386504	-0.38913509597656376	1.9961523197549256	0
-0.8121571305340674	0.2109261619639301	0.11502556634280714	1.0087625071331352	1.1031739387936397	-0.032018804487070805	0.2906664931130496	0.32853475391394826	-2.272141655570607	-1.5889896024777754	-0.6050636907219706	-0.5615986763768689	-1.1992824219641323	0.7495825713736299	0.0021184210174724715	-0.21469454738683721	-1.2561552745073867	-0.04454486424478854	0
-2.6266847559986117	-0.16295631080584103	0.06318366880775604	0.24191498432149858	-1.56410176347928	0.22481673669147476	-1.0414312698645425	-0.8124698322923339	0.7179313858226648	2.014113723359744	0.05135875880268002	-0.8170954586402323	0.18867044750999853	0.9390291574991455	0.6209975658727354	2.7431128724637457	-0.7153375690946667	0.25223147991929806	0
1.5489179534182032	1.486159237018532	-1.9500779265243806	-0.0033576200399812245	1.4845207658486996	2.8906429903991375	0.7037958837508185	-0.3678632936964837	-1.00920315243739	2.2187433575308493	0.7287415864657592	-0.8480669268854175	-0.20315636633378117	0.310186516828704	0.5438066538881178	-0.89961865754579	-0.6141904181254927	-1.6529345623729599	0
1.0397622896047818	-0.3416184667703161	0.4663216491832921	1.4222585085763269	0.21987014237394562	-0.11297047594906802	0.19392147688393416	0.06319360385022683	1.2461649978779448	0.3108383975387898	-0.5444010195789126	1.0478490568897503	1.230484356358352	-1.3383306268204636	1.5327838847681055	0.36471177320848547	0.28326995014659845	1.0066246315965148	0
-0.5669763910042788	0.954164514190924	-0.3767754697378553	-1.4749506797103382	-0.9977562791069342	0.5670218329032266	-0.9454683399946582	1.6100761231896492	1.1892834534396428	1.333439166032965	0.12477857967741192	0.2578616172949595	-1.1937118542442775	0.9957835101574903	0.3798334550370854	0.5673056252922603	1.688311811452882	-0.60596298394751	0
-0.12614154987731818	0.32667092154216776	-0.9354354054587067	-0.18759882127683974	0.49294981046696934	-0.32542127137283106	1.3089894097291122	-1.510924561816994	1.1227712402333418	0.6611854748160046	-0.5688285875565908	-0.9244085682299981	-2.080282617242452	-0.795175012413834	1.0471766550029968	-0.05608572627867428	1.1629808803918416	-0.619871070624552	0
0.7071061601065628	-0.7174986020844216	-0.9655750062098389	-0.10712721717067626	-0.6649665113199965	-1.5428221490372125	-0.18231470071699332	0.10643541643128884	1.2683586114960674	0.9368056771330601	1.2199431992328313	0.7203574983935084	0.3326127589499748	-1.2289449064718925	0.14987219793527454	0.5967937773308142	1.4574379493704361	0.6862885417318136	0
1.2403834346054217	-1.031997891365239	-0.32641762614809505	0.4293507136612708	1.1609526907425614	-0.14522864583891965	-0.08244595914915345	0.6871403060029787	-1.1258708271451243	1.607404549823429	-0.8791360931076848	-1.918589423559303	0.0100670085225806	1.698458702375565	0.5864531303336101	0.751090543003633	0.041385762307114264	-0.15237749727117703	0
-1.5449093695931155	-2.259386257904186	0.19627233844086328	1.312549194340226	0.34413370482806543	0.6235995270520134	1.5837175456395398	0.32876685144105805	-0.12265510030761952	-0.818524805650065	2.022212562972086	0.5265477791536803	-0.9436017159193308	-1.1711676678012368	1.2530637269289127	-1.0374416964083255	1.853834157502221	-2.756462797090711	0
1.4225951977899767	0.48689481116196437	0.11859442305687404	-0.1754584350417629	1.8907298485940296	0.7070588584012034	-0.9032036088954514	-1.7189099560288814	0.1772972131473084	-0.0010711335374141854	-1.5198680373755091	-0.055393525482335705	-0.5739346330742002	0.009290068306694576	0.7259236116484019	1.4926099474640355	0.9088890363692873	-0.7214407498302056	0
0.3689151288291944	0.06310712149202398	-1.332128954630901	0.3982327846922724	1.856672337917714	0.03242660418700401	-1.5941826797254006	0.030268671108619073	-1.2137121989732502	0.8636055068862878	0.5248649917251288	-0.17091005347474328	-0.3311642658558212	-0.2122343016155467	0.008274494342320363	-0.7722350213415422	-1.387753081001437	1.138698946694648	0
-0.3854009764969582	0.16704310416914414	0.2852819511674943	0.3220204796552139	-1.1738179970984242	-1.6758401645518477	-0.5886925246919921	0.3957115324169533	-0.727949867474313	-0.3549213536992336	2.1272974137495684	-1.8454238848045357	-0.7550339959104986	1.8966040685739283	-0.04459867199522342	-0.7059851654989105	1.1687689170111202	0.05523043648111129	0
-0.348308395044006	0.1923689270375111	-0.6581088093827662	-1.0174910628880784	-0.11359692763474837	-1.0109969600760071	0.01069331179648031	0.3544065674743389	0.8530604560516108	1.1279249855168274	-0.40573650163225167	0.49941460793906933	0.4925234462063564	0.3278187158159839	-0.47945941095045846	-1.0280678124641107	0.5020018890665597	-1.70686256219305	0
-0.26783943256831116	-2.553631015648598	-1.3364024233582634	-0.8771339384474245	1.0967242076292842	0.6881080244042689	-0.5539346838422423	0.7293697951297508	0.8876229633803967	-0.16066484837472153	-1.3843781442136902	-0.20791231006611424	-0.09789240517213632	-1.232454390830226	0.3670467929299679	0.27981185430235533	0.44504269989418677	0.27892309716744346	0
0.729843035114983	-0.17932802787303154	0.2017851073709533	-0.397740284245532	-0.5844992156219503	1.3382496307620757	-2.0437687015264965	0.8767599891542641	-0.6205408754456606	-0.750038177643121	0.26157748406540704	-1.4896096123510028	-0.816023071946203	-0.849139646512992	-0.22139825818509487	-0.8041376881606885	1.601118685639269	1.7970165164979541	0
-2.021993522748063	0.5443227047657363	0.8586634390775747	0.5429852023911051	-0.6581134930916945	-0.24409556215854147	-0.7482746547776955	-0.4202640311588286	-1.2099650286671761	-0.1147888216345503	-1.5028017113050698	-0.20013455422813764	-1.2485816890997645	0.20681636179140384	-0.6794195609428907	0.2905803478745374	1.081580728364782	1.589446936104708	0
-2.5280045890204903	-0.8341940938737827	-0.30308607711201396	0.46032781838148307	-1.6503545041545293	-0.9820924068002156	0.13035720265710996	0.08488824152666716	0.377618406420093	0.4436757268881162	0.3385944331158625	0.19365531663149269	0.05573977332636784	0.6647630897243626	-2.239322666564225	1.5443334869712346	-2.204482050880324	-1.079161816904492	0
-0.22676079665014473	0.6726128910898425	-2.9952668907996163	-0.0281243239418344	0.7923950394157345	0.994518116028477	-0.6973296584974588	-0.30083528695503226	-0.6161481288926278	-0.3926746535260844	-1.031826550728435	-0.889252162470918	0.434376922028368	0.13161537327274178	0.4915865075904735	0.2140143897008368	0.7043386011475956	0.8782139981549947	0
-1.741716619866104	-0.8543096504143626	-0.2313759574900389	-0.022677525487341064	-0.6700905738180335	0.9120236709883057	1.9799483682905985	0.186161955581734	0.08434103219821125	0.8494562551043311	-1.865839755203436	0.028468940438410424	0.9790358254675168	-0.6431539972011118	-1.2265605799019654	-0.1858056100997783	-0.06068543320192063	-0.9086522819154584	0
2.096161276050951	-0.47869638100794565	-1.1536593514265687	-0.09362131907061147	0.9078606377044912	0.017414248998230967	0.4855939200440023	-0.8715105943331573	1.4876884464035136	0.5617110279184433	1.0477015688776097	0.36516063247516933	0.8248840377287843	-0.8730525596772274	-0.4914104166895625	1.34648059555603	1.5597419472839638	-1.1470655997190768	0
0.24973606786381217	-0.4309438004852274	-0.6970314693648616	0.28483969535544995	1.140962932365408	0.45166247328419384	-0.319512449919035	0.51486117993516	-0.35997617358090106	0.4121143007306019	1.3964657004557333	-2.0771596593008277	0.7972522985400334	-1.5390549215704685	1.2283277105444614	-0.6370256098728607	-1.217671377606484	0.6952692270887474	0
0.36417006314241074	-0.9991869029616581	-1.2529997571683937	-0.18748148749128224	-1.2040869501711966	-1.0614729729236276	0.11562079042143356	-0.9658716342550967	0.4265392900265429	1.4901435958834768	-0.14855541490058238	0.13015106198558457	2.018096732835487	-1.1876011173773469	1.1912351951807418	1.0708575979124821	0.8543173391737832	1.2917478507326312	0
0.2805749659586189	-0.5829294955992674	1.0945732912205675	1.132842211712895	1.1053139014932878	0.04450208231923648	-0.7161945136133265	0.19136225411161115	0.9422300175678358	1.0243517898599654	-0.42967612707459496	0.31537289612739006	-1.308778304485956	0.9849501030058511	-0.7833087567250635	0.7852553595715474	-1.1493045773901618	1.0314159064340078	0
0.32183519002277045	-0.7813576956169462	0.6913563810805253	-0.5903616918053307	0.7495550374451283	-0.27411147538072145	-1.7210471256296629	-0.982416240480937	-0.4304147086872844	1.3681890237485779	0.9011436305292249	1.623861412322142	1.6536352160298582	-0.534750804590915	-0.18848685975882942	-0.4112799243305384	-0.6715106053010765	-1.8414947093364584	0
-0.01474771801684241	-1.2855655937111106	-0.034171881534327396	2.1157708095629846	-0.5093450963307086	0.19477400562806724	0.9066483858092831	0.28029129196590696	0.29248418794229586	-0.36240243368808	-0.23187797506123262	-0.9600105221878282	0.8460450088894076	-1.7414916566140959	0.9710883383822022	-1.4036983847452424	0.9626072740766523	-0.3538175262121811	0
-1.2318686881330803	0.5792986450796365	0.9287675350757748	-0.43807864810353686	0.7206105486789331	-2.2850844946693503	-1.3205962897466004	1.292408930468729	-0.22366927419791616	-1.8622133264488476	-0.6988661804419937	-0.9234004725250807	-0.16596173147292473	-0.37075098380764737	0.1789317289381608	-0.0694660516125747	1.3597392550370186	0.4245485997196691	0
0.45767161119358607	1.1651571238945218	-0.38876875042958176	-1.2618774433584852	1.2069703246322492	0.13584174810811248	0.13935120789892844	-0.6333299215302364	-0.6168553331035774	0.8467223387708436	0.9846557981376103	0.7838234057466584	0.792961605445475	0.5690295372597589	0.13152273007815657	-0.17537968432098058	1.2103238499415532	-0.3737208704904336	0
0.36997921388074695	-0.8040129979542465	-0.6592990368504504	-0.2361545678572265	-0.8039383767271636	0.7978518254783004	-1.3480342515450294	0.09922962338107293	0.1325080968421812	-1.8107995783196809	-0.4410238205236087	0.2556995380481427	0.42872799329406813	-0.20430720860016585	0.6768882044807154	-0.10931625723604081	0.013652912075056728	0.2516538689865537	0
0.9269996287341687	-0.6757180024155319	-0.4868218725182975	-0.6688964917292147	-0.33219771614193333	1.4262342580797647	0.5727253193298222	-1.131089745168842	-0.6004469655886746	0.37276722427640213	-0.9065077809327704	-0.7253400408147569	1.3449596661741487	-0.6133756284731867	0.9546668160293867	1.2553231895309385	-0.7334620911689643	-0.8899625565571414	0
-0.2761320864811651	-1.088627720673625	0.1210338785027424	-0.20565191185338647	0.36058001588630156	1.3969434562328211	0.8174849807703192	0.48923977541235625	-1.966048412967918	0.44337598210237517	1.7226276607045492	-3.0105225163135167	0.6893825429756253	-0.15935857475646428	-0.8497950030229446	0.8011285839119535	1.7097059006073305	0.7752307288377537	0
-0.3711919512615264	-0.9434698244081563	0.14462763378954377	0.8731692923815881	-0.3870530262337276	-0.2903829916507967	2.8220002498383985	1.078651945959726	1.1501286783936322	-1.460285906058812	-0.7071886792934604	0.07468163945423903	-1.0011375578851496	1.6003972988892943	1.4103123065906453	-0.5335453373840537	1.7839186066074848	-0.004252096719942134	0
2.5893897173890488	0.14468613052503645	0.576192750328422	1.3999034411695583	1.2776333498078092	0.5107320661358935	-0.14114031944383582	0.5141326999931192	-0.816184171876115	0.15213371886411586	-1.1093075324979949	-1.7808816400803014	0.05042676413944306	1.2622778906716723	0.9258046415960592	-0.08191229572560826	1.7469896981754964	-0.5690613908465737	0
-1.9178326617980233	-2.182101294200962	-1.181190940595717	0.8166247432622288	-0.6348026834673863	0.46095864185730206	1.6462833835839772	-1.100096962577806	0.47849973179588984	0.5389630726557222	-0.8607379884731032	1.3542109252450831	-0.28770705554947656	-0.3837529809130093	2.111613218417973	0.5227667423667182	0.9252905496854981	1.3548929315218388	0
-0.6504739994592169	1.2498210970536792	-0.50189411499767	-0.5446233893382973	-0.27199997230813616	-0.6220648349449548	0.8221564326571629	0.2672106551450557	-0.49122441461711286	0.6745050331548218	-0.275182437386346	-0.3280703703646766	0.04868388490154364	0.4634603556662172	0.3898476493774196	-0.3632491822528304	0.8471112074394023	-0.22239415107965607	0
-0.654984488608719	-1.4680216487673514	0.9831784809990213	0.012390076194007553	0.21087235851051478	1.0458029156995154	-0.47740623159781603	-1.3743992484741285	0.06978070221521851	0.3079615520802954	-0.2628490661603728	1.473737578076169	-2.4861665677213565	1.120056637899783	0.7911536503642258	0.4567707777004593	-3.3359015494690962	1.2838887832702683	0
-1.0264341106358852	-0.5076919783833868	-0.17059266479006882	0.40741803465197535	0.6394280421925499	0.8928405543192964	0.8158535100785161	0.25292720421312587	0.4159226590575908	-1.0907537158222465	-0.7510268068190222	0.8954602236748322	0.8372094867286812	0.7237994164444209	-0.5144167616565275	0.9104921319436958	-1.161244452480358	1.077359809862273	0
-0.2608708012458902	1.6841704063406324	-1.521442092065485	1.7634040459185218	-0.36146432916346183	-0.3794792560117442	0.1948388189855969	-0.6970789128006968	-0.07232900130230689	-0.7376262652708545	-0.701063530979187	0.48688595030057186	-0.901565495303516	-0.7681942350054822	-1.372791249746409	-0.5039306799613394	1.311602029723922	-0.8459336401029685	0
-0.7316332651872413	0.19392194648153552	-0.3707964337995265	2.22815443334965	-0.16252796467625671	0.33521834621737173	0.943768784799322	0.9245778658628506	0.23328758155737933	-0.16112748668600121	2.024028536379257	-0.09976027531426664	-0.4416901044284806	-0.6458489882940185	-1.726803202706756	0.8216157522371632	-2.3480683971008265	-0.005722840904920714	0
-0.20486063427138504	2.239965192231448	-1.8316512287136264	-0.901103286984357	-0.13609645868164935	-0.1975293374691683	-0.5495445908100448	-0.0809879094021674	-1.2595627288697413	0.357192878994939	-2.3214853420775783	-0.02576935587725707	-0.6003566942635733	1.0162879427566356	1.7553110706333046	-0.3310521687503577	1.390725929141431	-0.31611628063041075	0
-0.9661265231290901	1.7459036321856196	0.5207764447340067	0.004438522609814357	0.6871774750986485	0.2742150351301673	-0.06921940794151801	-1.3264348273079964	-0.2705367371612667	0.6232554234584727	-0.12277142568681056	0.9023257611303859	0.38365502386678896	-0.8781363180854069	-1.3191719578321237	-0.15717849993016805	-0.5242284481045876	0.3363218096216861	0
-0.7181376587627298	-0.6153923257548771	1.0530697175949124	0.14820296862789786	-0.7027270654272929	0.017641808735019672	1.3789112430016826	0.29378668827472265	0.5929508094251296	-0.7522345365274425	1.0264193771346004	2.3181022604638017	-0.7914676425128536	-1.1818939743719894	0.17554224383514822	0.8755050498444104	-0.09138967205026136	-1.0532063960426628	0
-0.10858416178038999	0.5980922727774546	-0.4070318269460593	0.6072550177549216	1.1647107852399101	0.24023062577044763	-0.02794777127829265	0.8293439252262819	-0.8561008274372305	-0.9547098336929226	-0.2665722849289853	-0.4918794548144672	-0.8033419752904754	1.8304684749987743	2.1719932094942913	-0.35370504225558225	0.09171894974836545	-0.18784282006379097	0
1.1074992401181563	1.305645561840047	-1.7772637986896467	0.4760108000656256	-1.3068213411611485	1.7582721578752782	0.44024803021039804	-0.8233495383626361	-0.24132138793785318	-0.2889772582661584	0.5251129428858157	1.0419126041774782	-1.14820729197171	1.8387545009121138	1.6056901078208434	-0.8753235675910453	0.07280179436230931	1.710808544114316	0
1.232918586677483	-0.33674303004789563	0.8143398145678733	2.9971982917191387	0.1051599818512121	-0.6326482514400192	0.1724198520913992	0.24655209549731796	-0.5245367390000981	0.44162506781421695	-1.2544010597275013	-0.6655338670086792	0.7582447761547977	-1.7548708515422513	0.9031675919947765	-2.011981365705703	-1.731324578876315	-0.4989787430558854	0
0.2868638428193504	1.3252636031273886	0.05762276315959555	-0.24655360757598987	0.5795812479848041	-0.8708988204679343	0.1394151593464063	-1.19944625795536	0.08259051687541312	-0.12983632584940336	-0.8042679214494173	0.16504063653773915	0.1585496531596428	1.1754540123391348	-1.6056334030627877	-0.0760489076970426	-0.7602623997034793	0.8697620581762918	0
0.7539120651921329	0.507879845068621	-0.7038332580694631	0.8854705829400954	-1.5301309287433318	-1.7353107035927715	-1.275870999901924	-0.03347481032690589	0.6751644009882938	-2.9760324740095245	1.3227428318797865	0.1311121961784342	-1.5677723475897751	0.10094697028958102	1.0925254146784196	0.5994410153062589	1.099073062553966	-1.366246629397111	0
-0.4140052351384046	-0.9246922305235321	1.717580205044318	0.63936284348663	2.847009588957641	-0.46760953341722744	-0.7246742116823047	-0.14282663859515055	1.378357221422549	-0.36611968937534733	0.12443759790694424	0.09669070288681957	0.03949676120218946	-0.652398460462478	-0.13729106791036658	-0.18010260135135786	-0.007564659674649148	0.9435168181527083	0
1.7606280346244925	-0.8404347626697068	-0.39199362478771504	-0.8250118984061866	0.18710153722227268	-0.5383494575109768	0.2397968337419887	1.103626910444787	-2.5258316858046084	0.4917798896006909	-0.4601870488978789	0.46042226798438896	-0.8964694377502004	1.196260988306875	0.9132806180402842	0.5683521485426429	0.7932257178100984	-0.7456204671721736	0
-0.6196237546892899	0.7524362008174793	-0.767729142768612	1.445635046658087	-0.3235910712810316	0.501894389860622	2.09924951925509	-0.7062233540680766	0.06876175084478278	1.0541831646373074	0.9512773888765313	-0.3278153102393581	-0.516730437521854	-0.23313593254505174	1.4478577661513639	-0.27910585635994656	0.07811569248346499	-0.4267864709234251	0
0.7055485647959867	0.15552503758365635	-1.003433810758229	-0.9688241140349944	-1.998605566555507	-0.8313214091256161	0.7939458036321722	1.323760538012268	0.685558363217184	0.5546322006406813	-0.12652604952864957	0.774914554913987	0.2862782230818843	1.8044489719871246	-0.09844531417674846	1.3430080837361311	0.8741140818178601	0.7354432862041588	0
-2.01149132546182	0.9291895615477108	-0.12750797890915333	-0.44392649443489174	-1.4829130411779132	-0.005587133968183114	0.03355159681824261	-1.3030019218148046	-1.473280172893692	0.4866194801281112	0.871705131061377	0.19028290992242175	1.1508346496843629	-0.0863849843514986	-0.05435127440020237	-0.9170280287407904	-1.5602419775537173	1.8546621338595848	0
1.1312990502497464	-1.3925125671384784	0.15575190783128046	-0.10004631110366666	-0.2739924731630432	-0.40901784781493944	0.38126914696797887	0.8181755254714744	0.40239116902820543	-0.12051837437919372	-0.15722671689112	0.9368143169226666	0.4634449381160623	0.07268946303543318	-0.03590129760010782	0.34527050961228883	-0.46834868855944944	0.8215388173082104	0
-1.0758585618378667	-0.41145650976648185	0.611106095446024	-1.1328828133542732	-1.5730085426495004	0.0630776754292401	-1.6964581544464707	-1.2988035540518614	0.7565941185064321	-0.20478525760573577	1.2854869497089854	-1.204814340937455	-0.0939523656322844	0.3995845532077593	-1.1705149301289088	1.0317619044996247	0.5106788831660388	-1.609287086687434	0
-0.037741796208600506	0.38595673625863275	-0.5900566735280575	-1.4798649055088138	0.27845878944741026	2.2112429502825615	-0.38698409915769044	1.5692411812847087	-0.7522888217614683	0.21554563500995175	0.7715225308761193	-0.008413665971365013	-0.29773564888123116	0.7261275213503737	1.8914551152692207	0.3005869246391313	-0.5160601765303474	-0.189751557259683	0
2.5197076456453744	0.13490711633812782	-0.5944136985779728	-1.14506791648254	-1.8259010941126057	0.36358427384619	0.6546419928245036	-0.39669617996520684	-0.014970418030954094	-1.1704617092886238	0.13292846482750106	0.4814953205671245	-0.5351642671676378	1.6904526695858395	-0.8371063267469117	0.28347660401898234	0.8483172197046055	-0.07728950014938255	0
-0.18847681889449142	-1.4288661504496623	1.3573414957162835	-0.1698932016675959	0.5373654249348249	0.6727204878601408	-0.6282984920177531	-0.1975286042912149	1.3344823507435037	-1.117197665740445	2.1279180747572566	-0.744872785276274	-1.1795174566405118	0.1323090206885346	2.208348264339871	-1.910965935592205	-0.14101571848969216	0.4762650172565557	0
0.033649958535531356	0.38192167000300953	-0.7180330821722741	-0.599721845931381	-0.14842264715919978	-1.129888087902751	-0.044686401440189545	-0.3887452936715014	-0.4700451851548686	0.3205064125986378	-1.8206594931993039	-0.22909010338315364	2.317353765614861	-1.086109686325625	1.2855004964844134	0.05465612091269875	-0.6029578088814181	-1.3206416595298065	0
0.1396819652852321	1.4533971058146764	-0.3892111451967638	-0.08096142473677351	1.010370850190332	0.34087079134628084	-1.5722757797245785	0.09888721585518365	1.5122349106655983	-0.03694118646749832	-2.741489429477377	0.388214991591073	-0.19845643954403597	-1.8290944139212169	-1.6792080900537842	0.9751071432888088	-0.73238274559508	-0.9074963807359919	0
-0.035638560931668735	-0.6442029983199388	0.10004862777774516	-0.20272002943667036	-1.199995580093643	-0.5111977985613847	0.4427533213091045	0.04191804023862554	-0.08194248239183136	1.9373842411793845	0.7310375253855356	0.8524412648213425	-0.16596840779492483	0.22014519035127497	-0.4310999895256928	0.7775497655241282	-0.11039990409904346	0.2223777489305565	0
0.16061130215516814	-0.018166881405454506	2.93818806715577	-0.6666192774947225	-0.6757115301586923	0.6940967468117569	-0.5951689990751792	-0.2914063613488932	-1.086410953355618	0.4915579194025869	0.5042572444841515	-0.3151920599234445	0.7148166884800725	-1.8581250137335916	-0.7068534015143436	-0.1699791862109306	-1.1722824969029528	-1.748713037418722	0
-0.3078959650384471	0.6940200870607419	1.2821083914265121	-0.5472878832053729	0.7332158376215936	0.6365420380756676	1.2186081743344965	-0.3501910303540016	-1.7985004951846741	0.07018585242274462	-1.013793740969723	-0.7235051090620076	-0.3012191440531824	-0.3389276313491429	0.14155926689579443	0.7031563164196175	-0.3677355832759664	0.3956975066080047	0
0.014816009930505383	0.9354943958784453	-0.18859185110631663	-0.07892667577455567	-0.37440044799890676	-0.16224853995849545	-0.7834881283458742	-0.8825972861435134	0.775765385282725	-1.0832016831846014	-0.3191180896979034	1.0153427862709963	-0.3527007950036071	0.8287404536855749	-0.5910457207268417	-1.051163606350194	-1.5948258549008207	1.3127240692726614	0
-1.1368711816344155	0.7471865901250933	-0.9999470267933823	1.3173839179398212	2.2067827246151004	-1.6865300596903368	-1.0847564341588138	0.7731318638032247	0.5130429233658149	0.7769218547601916	-0.5737555504043761	1.9875341610233674	0.11804946668977437	-1.2169625768435197	-0.2531485000429449	-1.2035668962288326	1.5909413585541052	-0.6603312628001164	0
0.4924834847446222	-0.4706731449821802	-0.6153873097625132	-1.9102541812810507	0.5981746029905671	1.299181252629184	-0.9159675813651517	-1.5452291149986712	0.8033160427378291	-1.646241349106251	1.2195329359482587	-0.9043951229546204	-1.1032927428246264	0.24846242113129152	-1.0381392850114375	-0.7071110812932093	0.3539819326710066	-2.429112337166646	0
1.6424192459283222	0.043640132465737946	-1.292966012403528	-1.0172453692868415	0.9916463782608022	0.6010529350741034	1.3867806572852113	-0.6827428448042349	0.29658383715080283	0.4265679117836776	0.6952675002522368	1.1272811234320694	-0.7172639058443472	-0.11417026776048074	-0.6101497455801451	-0.052611873356375655	0.6984327820629752	-1.6540355002607023	0
1.1093715694592854	-1.1391821242637497	-0.30737031969723144	1.2439419249661245	0.3280097179834053	0.33952994826365984	-1.1806260452951107	-1.0440859358238408	0.9412563966689189	-0.5891435454843897	-0.4949118732998493	0.9639512510547117	-1.0499135453695274	0.269235132886258	0.04290732616769143	-0.002685725863242228	-0.5184356318775039	-0.5798551814633284	0
-1.0783641637948653	0.48266502604130657	-0.6681491915167361	0.9687446211672515	-0.2245550415906529	-1.0584504894210378	-0.23781388214842067	-0.41085719913647445	1.0091034117280526	-0.3690001892515323	-0.2762103812003258	1.4115467054924355	0.508267321463349	1.6627060160034965	1.259045004063905	-0.8871625883628546	0.9899508544001078	1.5253032920745915	0
1.5328131323234198	0.9880959835766874	0.9675229949091757	-0.30266104367554975	-0.8373820843495747	-0.3522173188974568	-1.6647890014327629	1.3427953154217054	-0.28329295941771204	1.2913307290649598	-1.2314995772215995	1.0826249210022105	-0.4948806581793196	-1.2843694083091741	1.6271180521597577	1.1073116693407743	0.21179242018578426	0.033937885134963125	0
0.4395100188191182	0.19462857791741106	-0.7922759541714712	-0.41205226978492193	1.9607178320387029	2.672156742628014	1.562668505230683	0.4782239401626234	-0.337749032701935	-0.798185893896966	-0.7322824104302025	-0.5532676586867606	2.1511640414257696	1.8062822963825986	0.7462783899353939	-0.9606131764128261	0.8930559267110364	-0.23861702851060518	0
-2.1530094386441214	0.28710063740125935	-0.8419130408340553	-0.8080534290900372	-0.2504079935680075	-0.4983229729424129	-0.03425681910400801	-0.0823305500172053	-1.8758090928476314	1.520277988882833	-0.9833767229486798	-0.952398385130473	-0.3285532517902975	-0.10833484736929419	1.4589798168318389	0.2694234520549011	0.5664654841095343	0.2745361875832817	0
0.23146158249877297	0.3097295030870087	-1.9327341425689386	-0.24991848483952864	1.1622611105711573	3.9423310108066856	-1.20430893253951	0.4230799603243528	-0.5710465778743417	2.0476519038968495	-1.3537827607914814	0.6249394903158797	-1.40721109950419	-0.31856666806083256	-0.034313330749808996	1.0696916817396078	-1.0771668261585279	0.6633830488473854	0
0.01877772338794696	0.2727933862859796	0.9583327146851411	-1.2825566930052876	0.8105949731485923	-0.5689048530894247	1.0958734549768259	0.3345576345378801	-0.20952838151705544	-0.5900259690908214	0.8232949943553307	1.2609516854809275	-0.5328515408601846	-1.133006565781397	0.6942110429452255	-1.4485309420337003	-1.3055124375829716	-1.0627002755278991	0
-0.4154504830387495	-1.336331889215445	-1.9387999093815778	-1.1354441943371232	0.6424744465726187	-1.2715440721267672	-0.34026967795417	1.946698462365562	-0.04917413002709046	0.34253098972959317	-0.9460400182515531	2.163474853700142	-0.5412944891384287	-0.22810468445151663	1.3170586779673645	-0.18173424485361891	0.047888782675214944	-0.28168832078912964	0
-0.27483237805722727	0.3705020108280917	0.5529431891981056	-0.6432484312125671	-0.7660804561469297	-0.6091360888575632	-1.4012540141997682	-1.5904302585192973	0.29716714722490756	0.9385958031751119	0.8710452931452174	-2.3819912731366584	-0.24506508704326077	-1.102091955592559	0.1437374378208569	-0.4178235188093812	0.5919119062445883	-0.019153090401341374	0
-1.8960018949178892	-0.9670858727995406	0.005785114826653559	0.09011042923108632	-1.4056768077040018	-1.5364597035461218	0.05624533757317886	-1.4036673060505274	-1.6686294265007857	-0.4451405126313417	-0.4884460913386509	-0.8784004773393012	-0.7037369567249628	0.013835723222394625	-0.7201629036798193	0.07069702166483936	-0.38046853611733444	0.1676501553866558	0
0.8782055654366451	0.8392478453905953	1.2882104710660833	0.8381468968971604	0.2385575315418043	-0.4334316376401446	-0.3877609228162241	-0.8777773064358103	0.004529291051558021	0.6973874787119347	-0.7256676028830206	-0.037217858663773945	-0.6773622287217693	0.20935433018761473	-0.5493833839499502	-0.7395105712940526	-0.6799666949320253	0.5033287738455666	0
-0.0967494053303549	-0.4284217300000358	0.26140450254721065	-0.41451621746765044	1.1265178936857032	-0.9738661536932566	-0.1869715128172817	-1.4047652216670008	-0.34687439189009384	-1.67963549770663	0.7463165225591263	0.7665037670055789	0.7841701737244763	0.028872480174467825	-0.879870404710092	-0.8003406320359496	1.5301720552205211	1.4356771037997966	0
0.12255515695077152	-0.5156340340803272	1.3686234226985106	-0.6945031613848099	0.22884920809590747	1.3519573053984584	-0.8363384996646277	0.8292235856371121	0.5205607958438698	-0.03951654223156102	-0.9934335991331157	-0.7244397601032758	0.28945107285065863	-1.4233367948813866	0.13074385901824978	0.5410509840616632	0.9852201728091007	-1.3983570744602225	0
1.3162472971612738	1.6953634941799354	0.41015156771359396	-1.0380485814246605	-0.32810928836024106	-0.047597245118507034	0.27046350873055675	0.02198155264360243	0.2811651428946169	-0.09074675733912281	0.2651070945122431	-0.46052342116131384	-0.3381867169824685	-0.5760251704766678	1.9172595345040717	1.4639007861743227	0.5552941900136158	1.3253089972677385	0
0.7984613389778825	0.1812711595140552	-1.5055713410196836	-0.26216392012514006	-0.3350378920183519	-1.1330751730921569	-1.486162274606616	0.4927193465670251	0.32450432237081295	-1.167396980067612	-0.7458785064361894	1.1612222731541635	-0.8776965135165605	0.1707989039338024	-0.18977829956798103	0.5063634710620628	-0.8561076526564303	0.09008347754010702	0
0.16872257734587723	0.23018080622921966	0.0790738579626132	0.3446093205941101	2.191770332050811	2.561297776771106	-0.6392161407867218	-2.318242980352499	0.5954953007219735	0.1862524599012663	1.0610418591835804	0.28488589971531725	0.05860393952571911	1.1289065958772229	1.268780588413842	-1.3865600587809983	-0.8166061871395836	-0.10559295928867828	0
0.09843762392458368	-0.22598320335224872	0.4342071778618859	0.9961047893171002	1.722709710720728	0.5789130237728995	-0.8523336784531098	-0.14737622519781826	-0.07535224125955695	0.514640239981159	0.38816803343394224	2.0503966511115097	-0.4615131352549084	0.3847505337668032	2.354711397744092	-0.5852068969036013	0.1451486961703552	-0.9448805011240154	0
0.08208689962743151	-0.7802171481376415	1.0468009034913464	0.14731885903139533	-0.9353972599822935	0.8405676977916716	0.17966603887158733	0.9528187772234549	-1.1476626279477486	0.36882441224866147	0.7733416946447087	-0.4233774902357365	-1.2590027269681512	-0.041607495370393925	1.2281152937809285	1.1259303306340565	-0.42842843475557674	-1.2830854363764426	0
-0.4311797203495725	-0.4684776507319124	0.4464467833047774	-0.10500150290412151	-0.753264211737142	1.104263067260668	0.1404258674448342	0.4354156527309408	-1.7249854341312671	-2.424264870697286	-1.4375457814444081	-0.4805434256067757	0.5763560176138087	-2.342246870407298	1.5928520643719872	0.1705660267701262	1.3602949929499102	-0.8859700824741287	0
0.5038599341724908	0.0851959299707875	0.8176863130545542	-0.23379136759971708	0.4732152090075886	1.1021953187712001	-0.6511762938917753	0.24224423248964974	-1.8878622372223484	0.7025030190633578	1.9546625434624896	-1.2444360477486953	-0.09138126042794319	0.8804813009141136	0.031417473466550466	0.16509955149322578	-0.39099944152363864	-0.4281522530879146	0
-0.08669415358537777	0.04167142213935586	-1.1814412615773098	-0.06602198594602875	1.5685339387093264	-0.4191337935889047	-1.2372549828746278	-0.15141606798642662	-0.7146128121242966	-1.3383418253219395	0.13916846173262085	-0.710282037151078	-0.624714166853275	0.153427380385389	-1.5331745953623346	-1.7415696502511249	0.6708721945019316	-1.930833600724083	0
-0.9766776953073547	-1.7998395353884376	-0.4861364668488323	0.4280587476511656	0.11233794873237668	2.391873389457284	1.0869156177890007	-0.9311578501566012	-1.1970550048264106	2.706687940975501	1.0625720057333625	0.5893696072695719	0.07485181221561789	0.27352156747501716	-1.4820732754824262	0.15703917019676786	0.07123139745901451	-0.9041388431014801	0
-0.5385264535684786	1.5151763934435558	-0.1251749202948624	2.0711713025331107	-1.7406794364873834	-0.5221301862257478	-1.547278551246919	-1.2094224538918343	-0.8282057056592972	0.31530962677059116	0.26682617108038714	-0.6792903196276054	-2.227799557336582	1.4776928730321528	-0.28576471603635617	-1.1162901703011392	0.2749307810700873	0.20444517052317407	0
-0.3226764649999652	0.14853101564150475	-1.1550298404080184	0.7599128431764837	-0.9968670947568703	-0.6055696553034319	0.6488018161515753	1.2039589650102338	1.5857745680463387	1.0557982384665718	-0.3240721838017818	-1.5410330691004628	1.4050555856028935	1.370695988904976	-0.6719761533534957	0.9211890378245602	-0.3321777939307386	1.5012768835117287	0
-0.514864662403782	1.9786512875485034	0.7861205475982457	1.7975448446859867	-0.46379726964987933	0.405029604444193	-0.9692791983443653	0.8439892521191966	0.8990415328371245	2.3970239182011865	0.4820397972196492	0.7240942025060932	-0.47083037650378173	0.5413793726352385	-0.3798912086875837	0.11586075884199988	0.17451566154579515	-0.35230487334917043	0
0.0629450965419935	-0.3752951697134206	-0.3797311250338392	1.0766646515022715	0.17541364182641137	0.3470662722002771	-1.4573047689855358	0.4234583318303899	0.5304234639752379	-0.3983386226887527	2.0850296762606915	-2.289227264184065	0.7843671357705463	0.7128048049548621	0.5415829319994119	0.176212705638623	0.5506793226250375	0.8681754795558938	0
-0.725887583831994	0.2991956221800896	-0.18331684202330392	-1.0937684002255086	0.7171699746132896	-0.5643604246840334	-1.497858674779467	-0.5391106607016489	-0.7988988980931305	1.0284790091901104	0.15319314055807765	1.38238274568994	-0.6665562312330459	0.8741698718964994	2.839622914807913	0.3560324671271402	0.8616488623231527	0.6935176642254062	0
-1.4220753274258267	0.5858172974674507	0.3064563206495689	-0.2597473833983092	-0.8840363742048806	0.6939832403270371	-0.9724037396106213	2.133645604681897	0.11416908348812836	-1.2233070477865036	-0.5139962783283388	-0.27813433828981726	2.412376653923846	-0.8845889468094964	-0.11621726325138722	-0.5378283698650225	0.4992584855816643	-0.5218834137050445	0
-1.1390566661397103	-0.1952945797961987	-0.2993938433322431	-0.5922443776240135	-0.5388103588971175	1.184695797881003	-0.3197402142675043	-1.1341276624784327	-0.4621159637998562	0.054335659465392594	-1.336269636551354	1.6259779600063986	0.8675794775062722	1.4301727436187794	0.3921281254876826	-2.0936974501301004	1.5353337166385135	-0.8635683597098927	0
-0.7821867440020989	0.1563251439554436	1.3782298466701495	1.0532871339523997	0.9062811201760208	-0.3118270528745533	-0.32760752609211174	0.3459436679800666	-0.1300708412835327	0.8893179073293531	0.8301176644952266	0.5913413211727055	-2.5259612817693786	0.12798836367726404	-0.10885388073270116	0.16802560175953143	-0.7543246385464069	-1.3247859103992252	0
0.46313847997504015	-0.3563013177320619	0.5746929937075994	-0.6709143776847711	1.4159106404926767	1.0010648425707633	0.29682710854588035	-0.21328841338594717	0.852408877798197	0.39254781523740595	0.23858418793060485	1.0428654095596086	1.4265361544066402	-1.2524111844855446	-1.0503841073498064	-0.780260725478798	-1.5024245976435517	-0.06274852556915117	0
0.6001164552445062	-0.021418294952336624	-0.5341216416128957	1.126457757129158	0.14055640320674964	0.34298296736631834	1.15423480489976	-0.12324193885113374	2.0602140726246807	-0.44781500387176604	1.9979482045128998	-0.9747351819124206	0.5174849028804415	-0.6425321688062371	1.1195661169810924	-0.47823260785842847	0.2908711906440859	-0.6505419960415696	0
0.9372251736666143	-0.6557512606391394	1.6834148447426684	-0.9959971069613903	-1.3456279183281468	0.9515520780790863	-0.5916436402635217	-0.007237313449535615	-0.32224115383572083	-1.3126082671526902	-0.076993664138338	1.264915894972302	1.0031370033055655	0.2317927626259248	1.112268293035107	-1.0595185846941766	-0.3254543289050063	0.39580494073020817	0
-0.1304148268171117	-0.24682333047655725	-1.2006437323210952	-2.0813413886427115	0.8178664249496361	0.24322157325222585	0.901998378210093	-0.4372359421583744	-0.712777884827594	0.006547966636634446	0.8541996486128164	-0.23145221498765425	0.8017851843284858	-1.0063080055930869	-0.1614471331698672	-0.07011414407803107	1.22638994392192	0.2076273980159083	0
1.746077518294195	-1.3476847999474826	0.12991890441127968	0.1793980391804458	0.6200931975868672	-0.8133599364488912	1.684446339410836	0.012963941471759196	-1.087067512934918	-0.01602499041361854	-0.31316152288011356	2.783235142247329	1.0499435995250135	0.049661355708217385	-0.11191668519920464	0.951056862481465	0.9988621603282145	-2.911549919320649	0
0.6429931547333338	0.02796654397862666	-1.3111438217869762	0.8802141396241769	2.2461880135582653	0.5567959468277808	1.1004284422568642	1.8041190919644037	-0.8302621507200517	-1.8575714451669172	0.6568660633095018	-0.24761153644145104	-1.374173452371543	-0.0781699361357932	0.7275473737906202	-0.14897166476435994	-0.7868276307350374	-0.22350706029651027	0
-0.019476465301345502	-1.9294822626260821	-0.14277495317069325	-1.3443404721448917	0.6590259520210962	-1.561042575586778	1.0126922045509361	-0.40916506921394147	-0.5429757067720121	0.29445459730197204	-0.866034445223392	0.2787457541300641	-0.7321087746883707	-0.5567345123247693	0.4053541693291353	-1.1385807337343827	-1.264337301762357	0.24822550741034183	0
-0.026899852489384587	0.168692744809392	0.3276392367214207	0.05737555380698128	0.6080926239670689	0.09743628697865848	-2.007303899675303	-1.7478845946618555	1.9279491802420827	7.186705886302617e-05	0.9502416517170968	-0.3457039056270759	-0.05801509439393041	-0.4533646542708436	2.465927331461365	0.2532424223641424	-0.5348579055061975	-1.6515397134301908	0
1.9737334427358522	-0.16327838522830335	0.7442291195615972	0.8559972903065459	-0.46283052343037057	0.672452775386156	-0.6041382867516175	-0.9904263620394158	1.1644646925122124	-0.15818937982219936	0.5185128336026553	0.41092099388177106	0.637931960055289	-1.5565369342016249	-0.5852905313163699	-0.32447515749642497	-0.8314786729014906	0.4290068480163878	0
1.1868930775958975	1.3451846553462978	-0.33920476520988363	0.2919658624579071	0.44564350449009926	0.6212560942035293	-0.8781350730726438	1.820580268264966	0.9265201843464447	0.952649343692441	1.2034600569003968	0.5341359422659844	-1.0273134230509724	-0.13897273155510673	-1.6510533950619155	0.4150725096990842	-0.16921365816554673	-0.04052238352693171	0
1.2040011300856512	-0.4569940385564593	-0.25212315877207636	0.02197329596321629	-1.8399922494136325	-0.2660636557620032	-2.4857949122861833	-0.5855215618957392	0.8551890533928274	0.44726655825106904	-0.5948203104540761	0.040798218223812355	-1.0749895671304055	-0.0023434031495201645	2.93032028549251	1.8458013203719315	0.05262213001726112	0.16014416491537442	0
-0.979565314634551	-0.8017891079510504	0.3621843221046941	-0.524892565636485	0.904149594851582	1.569685680977757	0.33262078478103885	0.10173720583992668	-1.6807796249106517	0.74761024527205	-1.1436713015390583	-0.41800912863341977	0.959575892385135	1.029758164309032	-0.4665075273501172	-0.4089155349199863	-0.6993188732566719	-1.1978537453259108	0
-0.6347954821042419	-1.6131300189146887	0.6830625815082649	0.39452360516187573	0.5605292848705127	-0.9544040505751428	-1.1950705635150563	0.053514274313560234	0.06410256495022532	-0.14726982751294532	-0.28948326918784945	1.7107757776943866	0.4260250117929784	1.970678391466491	1.2689650254316331	1.7032709260173449	-1.074462766356002	0.5931709909980298	0
-0.431765488993373	-1.6633867113595329	1.4960031695555258	-0.29369252570562915	-1.0551016302666845	-0.41456386324869343	-0.7962241227738193	-0.6936979676166672	-0.22160339018264946	1.7308151930447429	-0.6663172165446257	1.6592706642191906	0.8488367959795216	0.39627156358608606	0.748120032251875	0.013655663837457525	1.286050103863426	0.5669802632671008	0
-1.664665985025513	0.29625193188996507	0.7839731429926151	-0.28900121860121725	0.12625587271393265	-0.6128579946744069	-1.3776256560635605	-1.55037687093124	-1.5370679870688635	0.6690447424705321	-2.4902817083763287	-0.6664799269634811	-0.7656532852453778	-0.2821595359874645	-1.8564315499362027	0.40388809474061865	-1.273161394159899	1.132405540709269	0
-0.6217656875888323	-0.09561302341192035	0.003773856555206271	0.244241052860572	0.03701437749614225	-0.4271105487326319	0.3430485306940432	0.4661471304949542	-0.7651346671096204	0.426367818973557	1.191720302401696	0.7058941961045526	0.932375241647187	0.17192084890744544	-0.9361504460748792	-0.8096444597036451	0.31988796785441165	0.9427637251523103	0
2.7859119139940556	0.9818219444386037	-1.170435757497502	-0.7672725723599824	2.2785173159559986	-0.21438893197677833	0.047514634761288484	-0.9604169204092289	1.5651034055742439	0.5003332073206254	-0.7746013478853117	-0.9938252888572712	0.3072039458978721	0.04420617488045252	0.8321102172211272	0.5469684731271998	-0.2644803487686226	-0.5438015954613664	0
-0.15994214829883396	-0.5506808466567625	-0.1301955328047618	0.016440928619381696	-0.897930893380057	0.6306798620978803	-0.3704277144696703	-0.8418843502853434	-0.35160742828186803	0.24225815662028627	0.08303819981330346	0.4221181149044621	0.898346125075529	1.3049402040080331	0.2854861626880532	-1.0694023872354967	-0.26911080253030073	-1.0043183843830081	0
1.6968540737122817	1.9874008825271634	0.6503111974963428	0.8584588426390306	0.25094319323665915	0.36605591546079125	-1.5974542183291225	-0.07393236525691027	-0.8811530623462598	0.2813565375383702	-0.0596098453885342	1.9468219623461143	0.9166276887228414	0.2845119825216449	-0.26693968713962596	1.6760214587599298	-0.029954646126529826	0.3316739616352778	0
0.042249604426835	-0.4041539057073227	0.03650622238552014	-1.9619668506783159	-1.5477064012411874	0.34963054166962754	1.5681996905274862	0.34822110414416885	-0.7203688548966539	-1.4428537540673354	0.7845272604756386	-0.567195151015101	0.64323541855256	0.38986515806571725	0.47830039225468934	0.03360170735355592	0.38364438496964126	-0.1194544012563351	0
-0.6353065343682036	-0.9634990605160515	-2.3850087979709786	-0.18110956240450954	1.519378182951953	0.7300800925375974	0.2277091184759583	-0.734004994289151	0.9973392257590772	-0.1193093118030249	1.5749343137890586	-0.9810872632946813	-0.7499695279726564	-0.8472699442196283	-1.482118370434013	-0.9370446851917625	0.10321625976591761	-0.7122010248506275	0
-3.856375329240597	1.0742732974201217	-1.6840937293474054	0.589228284886637	0.031214589669564773	2.1173728164203425	0.9969574815226198	-0.5046045954849743	-0.702063562355312	1.5027276807992853	-1.4758710971014117	0.19087993591870805	-0.131120463249672	-0.34322606870467587	0.3535139844484254	0.18955986050867568	0.45740074279174425	0.13897565236328388	0
0.41768140501724765	0.09336519293159469	-0.6594268872163145	0.004001260236595398	-0.71438655970402	-0.7803766047308504	-0.3361500027177518	-0.11942316073584242	0.03522530634781082	0.9163788273633305	-0.4984640825408434	0.1968519264748205	0.11802771394381888	-0.6086282874660651	0.07374078620654491	1.0027214151773136	0.1865062168834001	0.22658392902730803	0
-0.7053283309426673	1.9688588512048761	-0.648356370322501	-1.6677834605474777	0.8601841202180764	-0.11481703964842598	-0.3030418209470751	-0.5455537804115271	1.871714624315838	0.3545902786046827	0.5497512216450848	0.16261562358226733	0.27004961344519623	1.3986246105594142	-0.250854661227695	-1.4569375455207298	0.8680546542277768	0.496701612242392	0
0.10797981288504269	0.4707532415477864	-0.3707442202941741	0.020692582854259692	-0.13170025385990994	-0.5914882570709169	1.1891727831050025	-1.4122586274178004	2.3608821718129667	0.8773622092064753	-1.777975534702351	-0.2241663294909295	-0.16854591590355783	0.39188662894211224	-0.9893782707397202	0.03202534336821736	-0.12111939812264694	-0.7376183625734388	0
-0.8767522314712319	0.9188046467023571	-1.6965825400425936	0.47787893609605137	0.7975103068781241	-0.21855833833841642	0.05237283972499601	1.1634949996973813	-0.7048515107240569	-0.601652428889124	-0.49548368109930824	1.1653255992232814	1.2922937468847076	-1.395890234463619	1.0062407473116368	0.818908306347284	1.5535948104498276	0.3851080321263795	0
-0.04426012027857669	1.1452166865716589	0.6989037915017654	2.2448984141487265	0.9587078449618279	0.1535479764239154	-1.1741043803761713	-0.5809171771941184	-1.435954978028016	-0.21506203606086322	0.9260675932328454	-0.003671088480515556	1.0217252687600726	0.3375737334390134	-0.4030922897540097	0.0876251551699639	0.4720966910550961	0.1392233984636159	0
0.15068422885191396	-0.7690501075867064	-0.432976265242216	2.2584607961546443	1.2284664904235425	-1.4738408968097159	-2.3669689575063617	0.07619242144872226	0.8934728944259902	-0.5199418374222072	1.021658728197938	0.059654565007084104	-0.16306127972697482	0.7561151761751815	-0.5318757929022689	-0.2867063218036532	0.670167262130463	-0.03139593706602425	0
1.9087762733777358	0.6938254128560183	0.6288138283327617	-0.04950464606506815	0.8747546767096062	-0.3226077728016462	0.28237775119951514	-0.9162930470045603	1.0394413922305916	0.29060469726179183	1.9825130636978765	2.392298383669758	0.7633194514331476	0.06842531120790343	-0.9460645121255687	0.9047498032588243	0.21028456389522832	0.5380348391544619	0
1.7297873874562433	-0.8244232886633468	-0.9243041684813366	-0.23642593837068013	0.8212011497518233	0.5548672402144881	-0.8956885116957725	0.7565529007024825	-1.201212818893263	-0.8377416743488576	-0.11545731718918943	-0.5534312459752201	0.8898594886509348	0.2863784830010945	1.7655611776272604	-0.24718536535441432	-0.1222021510407434	1.210382609061763	0
-0.0909208031237956	1.4940052477075458	0.5408282103844916	-2.352786469885359	1.177570414149464	0.9127268131198087	0.9513326061105448	-1.910978378545258	-0.6629899612710476	-0.5887048335567698	-0.8411213675603924	1.7419225318939382	-0.011767837823633949	-0.03656094262917065	0.5520083103157789	0.569301667889382	-3.3348927106258297	-0.6463575371493634	0
-1.4127885777912768	0.40030609315481963	-0.2888924143340474	0.01538756450126866	-2.078519748890523	-0.3098522246904981	1.1151302518328152	1.4094494831021676	0.7188634195406998	-1.3354652934481188	1.2594018029921237	0.7240022550000158	-0.11718903406453861	-2.025036314509744	0.953594950662517	-0.5921663299833791	0.34616582105478094	0.06839386063666252	0
1.5383949844382783	-0.12536698599750856	-0.015113590085947844	1.57861539047863	-0.6582222437501886	0.814322851407777	-0.19861572287846402	-1.0025419620049292	0.0011609867208726128	0.6917051136079876	1.3537098399765113	1.4746939853456824	-0.29476407422553264	-0.9872492320322136	-0.3187388995774793	-1.1815307533301556	-0.21738619941650508	-0.3416652836197584	0
0.7274902041567654	-2.2059351799143783	-0.7336079460866397	-0.7255183044419155	1.1871272524080254	-1.113844377401017	0.22665735964899383	-0.12812841441978132	1.0430425268363819	0.5958318645105473	0.1212437318203795	-0.5546668745880683	-1.8523425031098761	0.24708565568740534	0.5304897985298728	-1.574867612474653	-1.2336941643285493	0.2523299733716759	0
0.33914168620787005	-0.9906473100920593	-0.5740647135680381	-1.8364888385704266	1.3772639038132337	-1.2998744073684523	0.5422593912485507	-0.03496069615338034	1.289593619624759	-0.7922540927747564	0.0612527103403872	-1.69842690923735	-1.9385268369397537	0.5963335838654739	-1.785025839069702	-0.22821753443453083	1.0112954479729197	0.7466848560946794	0
-0.6645854879485937	-1.5885031364081725	0.5094948616555286	1.3422567828601808	-0.6622380786656235	-0.8033128584071165	-0.5249019628689985	0.5716087108071156	1.2285176064149128	-1.2396068113805223	-1.498281809324653	2.339996321932448	-0.17732278789003864	0.25289279569030954	-0.691930840617639	0.489962309452716	0.9600608747015225	0.2997961715729297	0
1.7408580770144348	-0.3267445899410919	-0.2628824730353762	0.23140635127741563	0.46496164550609703	0.22794726206260926	-1.284415026955091	0.31251516619556136	-0.3741735848034373	-0.5809770140746456	0.03248205475324366	-0.9615226873292143	-1.1353913238732314	-2.6154689600038497	1.7472373285098912	0.5557313191030023	-0.11676412130630513	-0.6672232368866481	0
-2.876032282046417	-0.7285288762214843	0.7158663371640762	0.9421743035938688	0.6422919936033016	0.15839195575246848	1.303874145931379	-0.32853722208854036	1.0851889161343613	-0.38458244372021294	-0.8811413088777623	-1.005712980422521	-1.0644964211729528	0.6590680288024853	-0.7427455710970785	-1.0330288450349439	0.71373521966136	0.3279703904722328	0
0.962591982845802	0.5125995112727985	-0.7531115801973117	0.07610241646858744	0.12513299076967724	-0.9191586584740024	-1.1046249740939926	-0.6807216091177045	2.0365823566720804	-0.4127440942215489	1.2328667913867144	-0.4686605094797979	0.888838819539992	0.902491655557847	0.9525905079520448	0.3878273420089586	1.3773665787811513	0.37835396935272786	0
1.7135297293402796	-1.6199198031884334	0.3482862476668184	0.28332359253566647	-0.9365198458054912	0.5795842217637382	-1.490082675576618	-0.6541843257603286	-1.9990878128978078	1.5586265169628146	-0.23154949394529548	2.1668840348163116	0.802949926519495	0.44809821335102445	-0.5862276942809993	-1.04635003568742	0.5229715738969453	-0.07151400927298215	0
-1.339270315485301	-1.5168584165083185	-0.9587037291435838	1.8209672252662306	2.213277918011304	0.20498914730890982	0.1489427962412884	-0.33632037182952107	-0.9344853483095023	1.375179057607244	1.873576393897136	-0.8934190858392855	-0.08283837842460157	-0.4498663007101679	-0.42023907486497714	1.1859082554298621	-1.3119615453661218	0.46646969093630625	0
[truncated: 1,767 more rows]
